# Supplementary material for: PD-1+ CD4 T cell immune response is mediated by HIF-1α/NFATc1 pathway after P. yoelii infection
Source: Front Immunol. 2022 Aug 24;13:942862. doi: 10.3389/fimmu.2022.942862 (PMC9449323; doi:10.3389/fimmu.2022.942862)
Supplement: Supplementary Table 1 — The information for the differentially expressed genes in microarray transcriptome sequencing data. [file Table_1.xls]

## Sheet: Ratioresult
ProbeSetID	S1	S1.call	S2	S2.call	Ratio	Ratio.call	GeneChip Array	Species Scientific Name	Sequence Type	Sequence Source	Transcript ID(Array Design)	Target Description	Representative Public ID	Archival UniGene Cluster	UniGene ID	Genome Version	Alignments	Gene Title	Gene Symbol	Chromosomal Location	Unigene Cluster Type	Ensembl	Entrez Gene	SwissProt	EC	OMIM	RefSeq Protein ID	RefSeq Transcript ID	FlyBase	AGI	WormBase	MGI Name	RGD Name	SGD accession number	Gene Ontology Biological Process	Gene Ontology Cellular Component	Gene Ontology Molecular Function	Pathway	InterPro	Trans Membrane	QTL	Annotation Description	Annotation Transcript Cluster	Transcript Assignments	Annotation Notes
1415822_at	888.3	P	420.47	P	2.1126	P	Mouse Genome 430 2.0 Array	Mus musculus	Consensus sequence	GenBank	Mm.193096.1	"gb:NM_009128.1 /DB_XREF=gi:6677862 /GEN=Scd2 /FEA=FLmRNA /CNT=525 /TID=Mm.193096.1 /TIER=FL+Stack /STK=227 /UG=Mm.193096 /LL=20250 /DEF=Mus musculus stearoyl-Coenzyme A desaturase 2 (Scd2), mRNA. /PROD=stearoyl-Coenzyme A desaturase 2 /FL=gb:NM_009128.1 gb:M26270.1"	BG060909	Mm.193096	Mm.396983 /// Mm.397176 /// Mm.487021	December 2011 (Mouse Genome Sequencing Consortium and NCBI 38)	chr19:44294032-44306857 (+) // 89.97 // qC3	stearoyl-Coenzyme A desaturase 2	Scd2	chr19 C3|19 37.98 cM	est /// full length	ENSMUSG00000025203	20250	P13011	EC:1.14.19.1	---	NP_033154	NM_009128	---	---	---	98240	---	---	0006629 // lipid metabolic process // inferred from electronic annotation /// 0006631 // fatty acid metabolic process // inferred from electronic annotation /// 0006633 // fatty acid biosynthetic process // inferred from electronic annotation /// 0055114 // oxidation-reduction process // not recorded	0005783 // endoplasmic reticulum // inferred from direct assay /// 0005789 // endoplasmic reticulum membrane // inferred from electronic annotation /// 0016020 // membrane // inferred from electronic annotation /// 0016021 // integral component of membrane // inferred from electronic annotation	"0004768 // stearoyl-CoA 9-desaturase activity // not recorded /// 0005506 // iron ion binding // inferred from electronic annotation /// 0016491 // oxidoreductase activity // inferred from electronic annotation /// 0016717 // oxidoreductase activity, acting on paired donors, with oxidation of a pair of donors resulting in the reduction of molecular oxygen to two molecules of water // inferred fr…	Fatty_Acid_Synthesis // GenMAPP	"IPR005804 // Fatty acid desaturase, type 1 // 2.0E-16"	---	---	This probe set was annotated using the Matching Probes based pipeline to a Entrez Gene identifier using 5 transcripts. // false // Matching Probes // A	"BC040384(11),ENSMUST00000026221(11),M26270(11),NM_009128(11),uc008hpp.2"	"BC040384 // Mus musculus stearoyl-Coenzyme A desaturase 2, mRNA (cDNA clone MGC:25381 IMAGE:3155869), complete cds. // gb // 11 // --- /// ENSMUST00000026221 // ensembl:known chromosome:GRCm38:19:44293676:44306864:1 gene:ENSMUSG00000025203 gene_biotype:protein_coding transcript_biotype:protein_coding // ensembl // 11 // --- /// M26270 // Mouse stearoyl-CoA desaturase (SCD2) mRNA, complete cds. /…	---
1415874_at	312.7	P	128.46	P	2.4342	P	Mouse Genome 430 2.0 Array	Mus musculus	Consensus sequence	GenBank	Mm.86483.1	"gb:NM_011896.1 /DB_XREF=gi:6755649 /GEN=Spry1 /FEA=FLmRNA /CNT=214 /TID=Mm.86483.1 /TIER=FL+Stack /STK=189 /UG=Mm.86483 /LL=24063 /DEF=Mus musculus sprouty homolog 1 (Drosophila) (Spry1), mRNA. /PROD=sprouty homolog 1 (Drosophila) /FL=gb:NM_011896.1 gb:AF176903.1"	NM_011896	Mm.86483	Mm.330986 /// Mm.474123	December 2011 (Mouse Genome Sequencing Consortium and NCBI 38)	chr3:37639936-37644598 (+) // 93.25 // qB	sprouty homolog 1 (Drosophila)	Spry1	chr3 B|3	est /// full length	ENSMUSG00000037211 /// OTTMUSG00000007497	24063	Q9QXV9 /// Q53ZU1 /// Q8CET5 /// Q8CHU2	---	---	NP_036026 /// XP_006535527 /// XP_006535528 /// XP_006535529	NM_011896 /// XM_006535464 /// XM_006535465 /// XM_006535466	---	---	---	1345139	---	---	0000132 // establishment of mitotic spindle orientation // inferred from genetic interaction /// 0001656 // metanephros development // inferred from genetic interaction /// 0001657 // ureteric bud development // inferred from genetic interaction /// 0001657 // ureteric bud development // inferred from mutant phenotype /// 0001759 // organ induction // inferred from mutant phenotype /// 0007275 //…	0005623 // cell // inferred from genetic interaction /// 0005737 // cytoplasm // inferred from electronic annotation /// 0016020 // membrane // inferred from electronic annotation	0005515 // protein binding // inferred from physical interaction	---	IPR007875 // Sprouty // 2.6E-36	---	---	This probe set was annotated using the Matching Probes based pipeline to a Entrez Gene identifier using 11 transcripts. // false // Matching Probes // A	"AF176903(11),BC039139(11),BC053428(11),BC069914(11),ENSMUST00000038569(11),ENSMUST00000108107(11),ENSMUST00000108109(11),NM_011896(11),uc008pax.2,uc008pay.2,XM_006535464(11)"	"AF176903 // Mus musculus sprouty 1 (Spry1) mRNA, complete cds. // gb // 11 // --- /// BC039139 // Mus musculus sprouty homolog 1 (Drosophila), mRNA (cDNA clone MGC:18307 IMAGE:3672353), complete cds. // gb // 11 // --- /// BC053428 // Mus musculus sprouty homolog 1 (Drosophila), mRNA (cDNA clone MGC:59320 IMAGE:6506766), complete cds. // gb // 11 // --- /// BC069914 // Mus musculus sprouty homol…	---
1416035_at	806.57	P	335.49	P	2.4042	P	Mouse Genome 430 2.0 Array	Mus musculus	Consensus sequence	GenBank	Mm.3879.1	"gb:AV370372 /DB_XREF=gi:15406791 /DB_XREF=AV370372 /CLONE=9030216D13 /FEA=FLmRNA /CNT=281 /TID=Mm.3879.1 /TIER=Stack /STK=19 /UG=Mm.3879 /LL=15251 /UG_GENE=Hif1a /UG_TITLE=hypoxia inducible factor 1, alpha subunit /FL=gb:BC026139.1 gb:NM_010431.1 gb:AF003695.1"	BB269715	Mm.3879	Mm.3879 /// Mm.397466	December 2011 (Mouse Genome Sequencing Consortium and NCBI 38)	chr12:73907945-73947591 (+) // 96.76 // qC3	"hypoxia inducible factor 1, alpha subunit"	Hif1a	chr12 C3|12 31.99 cM	full length	ENSMUSG00000021109 /// OTTMUSG00000019740	15251	Q61221 /// Q3UCW2 /// Q3UU00	---	---	NP_034561 /// XP_006515540 /// XP_006515541	NM_010431 /// XM_006515477 /// XM_006515478	---	---	---	---	---	---	"0001525 // angiogenesis // inferred from mutant phenotype /// 0001568 // blood vessel development // inferred from mutant phenotype /// 0001666 // response to hypoxia // inferred from direct assay /// 0001666 // response to hypoxia // inferred from genetic interaction /// 0001666 // response to hypoxia // inferred from mutant phenotype /// 0001666 // response to hypoxia // not recorded /// 00017…	0005634 // nucleus // inferred from direct assay /// 0005634 // nucleus // not recorded /// 0005667 // transcription factor complex // not recorded /// 0005730 // nucleolus // not recorded /// 0005737 // cytoplasm // not recorded /// 0005829 // cytosol // inferred from sequence or structural similarity /// 0031514 // motile cilium // inferred from direct assay	0000989 // transcription factor binding transcription factor activity // not recorded /// 0001076 // RNA polymerase II transcription factor binding transcription factor activity // inferred from physical interaction /// 0001077 // RNA polymerase II core promoter proximal region sequence-specific DNA binding transcription factor activity involved in positive regulation of transcription // inferred…	---	"IPR013655 // PAS fold-3 // 3.6E-23 /// IPR013655 // PAS fold-3 // 3.8E-23 /// IPR013767 // PAS fold // 2.5E-9 /// IPR013767 // PAS fold // 9.8E-11 /// IPR013767 // PAS fold // 2.7E-9 /// IPR013767 // PAS fold // 1.0E-10 /// IPR014887 // HIF-1 alpha, transactivation domain, C-terminal // 5.1E-26 /// IPR014887 // HIF-1 alpha, transactivation domain, C-terminal // 5.3E-26 /// IPR021537 // Hypoxia-i…	---	---	This probe set was annotated using the Matching Probes based pipeline to a Entrez Gene identifier using 6 transcripts. // false // Matching Probes // A	"ENSMUST00000021530(11),ENSMUST00000110461(11),NM_010431(11),uc007nwo.2,uc007nwq.2,uc007nwr.2"	"AK038108 // Mus musculus 16 days neonate thymus cDNA, RIKEN full-length enriched library, clone:A130079I05 product:hypoxia inducible factor 1, alpha subunit, full insert sequence. // gb_htc // 11 // --- /// ENSMUST00000021530 // ensembl_havana_transcript:known chromosome:GRCm38:12:73907904:73947530:1 gene:ENSMUSG00000021109 gene_biotype:protein_coding transcript_biotype:protein_coding // ensembl…	BC026139 // gb // 3 // Cross Hyb Matching Probes /// AY279360 // gb // 11 // Negative Strand Matching Probes
1416168_at	141.99	P	43.1	P	3.2944	P	Mouse Genome 430 2.0 Array	Mus musculus	Consensus sequence	GenBank	Mm.2044.1	"gb:NM_011340.1 /DB_XREF=gi:6755443 /GEN=Serpinf1 /FEA=FLmRNA /CNT=296 /TID=Mm.2044.1 /TIER=FL+Stack /STK=119 /UG=Mm.2044 /LL=20317 /DEF=Mus musculus serine (or cysteine) proteinase inhibitor, clade F (alpha-2 antiplasmin, pigment epithelium derived factor), member 1 (Serpinf1), mRNA. /PROD=serine (or cysteine) proteinase inhibitor, cladeF (alpha-2 antiplasmin, pigment epithelium derivedfactor), …	NM_011340	Mm.2044	Mm.2044	December 2011 (Mouse Genome Sequencing Consortium and NCBI 38)	chr11:75409768-75422624 (-) // 97.0 // qB5	"serine (or cysteine) peptidase inhibitor, clade F, member 1"	Serpinf1	chr11 B5|11	full length	ENSMUSG00000000753 /// OTTMUSG00000006203	20317	P97298 /// B7ZC25 /// E9PWS2 /// E9PXR9 /// E9PZX2 /// F6S1M4 /// Q5ND37	---	---	NP_035470	NM_011340	---	---	---	108080	---	---	0001822 // kidney development // inferred from electronic annotation /// 0007568 // aging // inferred from electronic annotation /// 0007614 // short-term memory // not recorded /// 0010596 // negative regulation of endothelial cell migration // not recorded /// 0010629 // negative regulation of gene expression // not recorded /// 0010951 // negative regulation of endopeptidase activity // not re…	0005576 // extracellular region // inferred from direct assay /// 0005576 // extracellular region // not recorded /// 0005604 // basement membrane // not recorded /// 0005615 // extracellular space // inferred from direct assay /// 0005615 // extracellular space // not recorded /// 0030424 // axon // not recorded /// 0031012 // extracellular matrix // not recorded /// 0042470 // melanosome // inf…	0004867 // serine-type endopeptidase inhibitor activity // not recorded	---	IPR023796 // Serpin domain // 7.6E-87	---	---	This probe set was annotated using the Matching Probes based pipeline to a Entrez Gene identifier using 9 transcripts. // false // Matching Probes // A	"AF017057(10),AF036164(10),BC019852(10),D50460(11),D87975(9),ENSMUST00000000769(10),ENSMUST00000168902(9),NM_011340(10),uc007kdp.1"	"AF017057 // Mus musculus pigment epithelium-derived factor mRNA, complete cds. // gb // 10 // --- /// AF036164 // Mus musculus pigment epithelium-derived factor (PEDF) mRNA, complete cds. // gb // 10 // --- /// BC019852 // Mus musculus serine (or cysteine) peptidase inhibitor, clade F, member 1, mRNA (cDNA clone MGC:29977 IMAGE:5123884), complete cds. // gb // 10 // --- /// D50460 // Mus musculu…	OTTMUST00000090886 // vega // 6 // Cross Hyb Matching Probes /// GENSCAN00000045508 // ensembl // 3 // Cross Hyb Matching Probes /// ENSMUST00000167281 // ensembl // 6 // Cross Hyb Matching Probes
1416329_at	977.88	P	427.51	P	2.2874	P	Mouse Genome 430 2.0 Array	Mus musculus	Consensus sequence	GenBank	Mm.12912.1	"gb:NM_011370.1 /DB_XREF=gi:7242204 /GEN=Shyc /FEA=FLmRNA /CNT=227 /TID=Mm.12912.1 /TIER=FL+Stack /STK=97 /UG=Mm.12912 /LL=20430 /DEF=Mus musculus selective hybridizing clone (Shyc), mRNA. /PROD=selective hybridizing clone /FL=gb:NM_011370.1 gb:AF072697.1"	NM_011370	Mm.12912	Mm.37249 /// Mm.413348 /// Mm.473251	December 2011 (Mouse Genome Sequencing Consortium and NCBI 38)	chr7:55842220-55930895 (+) // 98.56 // qB5	cytoplasmic FMR1 interacting protein 1	Cyfip1	chr7|7 B5	est /// full length	ENSMUSG00000030447 /// OTTMUSG00000037588	20430	Q7TMB8 /// E9PZS0 /// G3UZI5 /// Q8C8R2	---	---	NP_001158133 /// NP_001158134 /// NP_035500 /// XP_006540792 /// XP_006540793	NM_001164661 /// NM_001164662 /// NM_011370 /// XM_006540729 /// XM_006540730 /// XR_391325	---	---	---	1338801	---	---	0007275 // multicellular organismal development // inferred from electronic annotation /// 0007399 // nervous system development // inferred from electronic annotation /// 0008360 // regulation of cell shape // inferred from electronic annotation /// 0016601 // Rac protein signal transduction // not recorded /// 0030032 // lamellipodium assembly // inferred from direct assay /// 0030154 // cell d…	0001726 // ruffle // inferred from sequence or structural similarity /// 0001726 // ruffle // inferred from electronic annotation /// 0005737 // cytoplasm // inferred from electronic annotation /// 0005845 // mRNA cap binding complex // inferred from direct assay /// 0030027 // lamellipodium // inferred from direct assay /// 0030054 // cell junction // inferred from electronic annotation /// 0031…	0003779 // actin binding // inferred from electronic annotation /// 0005515 // protein binding // inferred from physical interaction /// 0005522 // profilin binding // traceable author statement /// 0032403 // protein complex binding // not recorded /// 0048365 // Rac GTPase binding // not recorded /// 0051015 // actin filament binding // inferred from sequence or structural similarity	---	IPR008081 // Cytoplasmic FMR1-interacting // 0.0 /// IPR008081 // Cytoplasmic FMR1-interacting // 0.0	---	---	This probe set was annotated using the Matching Probes based pipeline to a Entrez Gene identifier using 18 transcripts. // false // Matching Probes // A	"AF072697(9),AK170572(9),BC047135(11),BC052713(11),BC054429(11),BC086625(11),ENSMUST00000032629(11),ENSMUST00000085255(11),ENSMUST00000163845(11),ENSMUST00000173267(11),NM_001164661(11),NM_001164662(11),NM_011370(11),uc009hdl.2,uc009hdm.2,uc009hdn.2,uc009hdo.2,XM_006540730(11)"	"AF072697 // Mus musculus SHYC (Shyc) mRNA, complete cds. // gb // 9 // --- /// AK170572 // Mus musculus NOD-derived CD11c +ve dendritic cells cDNA, RIKEN full-length enriched library, clone:F630108I20 product:cytoplasmic FMR1 interacting protein 1, full insert sequence. // gb_htc // 9 // --- /// BC047135 // Mus musculus cytoplasmic FMR1 interacting protein 1, mRNA (cDNA clone MGC:54609 IMAGE:630…	AK195390 // gb_htc // 5 // Cross Hyb Matching Probes /// AK201561 // gb_htc // 5 // Cross Hyb Matching Probes /// GENSCAN00000047838 // ensembl // 5 // Cross Hyb Matching Probes /// NONMMUT061361 // noncode // 2 // Cross Hyb Matching Probes
1416503_at	529.63	P	244.23	P	2.1686	P	Mouse Genome 430 2.0 Array	Mus musculus	Consensus sequence	GenBank	Mm.2632.1	"gb:NM_016753.1 /DB_XREF=gi:7949071 /GEN=Lxn /FEA=FLmRNA /CNT=140 /TID=Mm.2632.1 /TIER=FL+Stack /STK=85 /UG=Mm.2632 /LL=17035 /DEF=Mus musculus latexin (Lxn), mRNA. /PROD=latexin /FL=gb:NM_016753.1 gb:D88769.1"	NM_016753	Mm.2632	Mm.2632	December 2011 (Mouse Genome Sequencing Consortium and NCBI 38)	chr3:67457993-67465078 (-) // 92.66 // qE1	latexin	Lxn	chr3 E1|3 30.98 cM	full length	ENSMUSG00000047557 /// OTTMUSG00000029073	17035	P70202 /// Q14BZ3	---	---	NP_058033	NM_016753	---	---	---	107633	---	---	0006954 // inflammatory response // inferred from electronic annotation /// 0010466 // negative regulation of peptidase activity // inferred from electronic annotation /// 0010951 // negative regulation of endopeptidase activity // inferred from mutant phenotype /// 0050965 // detection of temperature stimulus involved in sensory perception of pain // inferred from mutant phenotype	0005737 // cytoplasm // inferred from electronic annotation	0004857 // enzyme inhibitor activity // inferred from electronic annotation /// 0008191 // metalloendopeptidase inhibitor activity // inferred from mutant phenotype /// 0008201 // heparin binding // inferred from electronic annotation /// 0030414 // peptidase inhibitor activity // inferred from electronic annotation	---	"IPR009684 // Proteinase inhibitor I47, latexin // 5.3E-115"	---	---	This probe set was annotated using the Matching Probes based pipeline to a Entrez Gene identifier using 5 transcripts. // false // Matching Probes // A	"D88769(11),ENSMUST00000058981(11),ENSMUST00000160827(11),NM_016753(11),uc008pln.1"	"D88769 // Mus musculus mRNA for latexin, complete cds. // gb // 11 // --- /// ENSMUST00000058981 // ensembl_havana_transcript:known chromosome:GRCm38:3:67457998:67463926:-1 gene:ENSMUSG00000047557 gene_biotype:protein_coding transcript_biotype:protein_coding // ensembl // 11 // --- /// ENSMUST00000160827 // havana:known chromosome:GRCm38:3:67458001:67461634:-1 gene:ENSMUSG00000047557 gene_biotyp…	OTTMUST00000072123 // vega // 1 // Cross Hyb Matching Probes /// BC115521 // gb // 8 // Cross Hyb Matching Probes /// BC115522 // gb // 8 // Cross Hyb Matching Probes /// GENSCAN00000036629 // ensembl // 3 // Cross Hyb Matching Probes /// ENSMUST00000160202 // ensembl // 1 // Cross Hyb Matching Probes
1416529_at	329	P	115.65	P	2.8448	P	Mouse Genome 430 2.0 Array	Mus musculus	Consensus sequence	GenBank	Mm.30024.1	"gb:U25633.1 /DB_XREF=gi:1628496 /GEN=TMP /FEA=FLmRNA /CNT=216 /TID=Mm.30024.1 /TIER=FL+Stack /STK=83 /UG=Mm.30024 /LL=13730 /DEF=Mus musculus tumor-associated membrane protein (TMP) mRNA, complete cds. /PROD=tumor-associated membrane protein /FL=gb:U25633.1 gb:NM_010128.1"	U25633	Mm.30024	Mm.182785 /// Mm.471000	December 2011 (Mouse Genome Sequencing Consortium and NCBI 38)	chr6:135362923-135383173 (+) // 93.48 // qG1	epithelial membrane protein 1	Emp1	chr6 G1|6 66.25 cM	est /// full length	ENSMUSG00000030208 /// OTTMUSG00000021171	13730	P47801 /// Q05BR0 /// Q3UXM2 /// Q4FK43 /// S4R2U4	---	---	NP_001275556 /// NP_001275557 /// NP_034258 /// XP_006505565	NM_001288627 /// NM_001288628 /// NM_010128 /// XM_006505502	---	---	---	107941	---	---	0016049 // cell growth // inferred from electronic annotation	0005886 // plasma membrane // not recorded /// 0016020 // membrane // inferred from electronic annotation /// 0016021 // integral component of membrane // inferred from electronic annotation	---	---	IPR004031 // PMP-22/EMP/MP20/Claudin superfamily // 1.3E-58	---	---	This probe set was annotated using the Genome Target Overlap based pipeline to a Entrez Gene identifier using 13 transcripts. // false // Genome Target Overlap // B	"BC034257,BC046299,BC050899,ENSMUST00000032330,ENSMUST00000111907,ENSMUST00000154270,NM_001288627,NM_001288628,NM_010128,U25633,uc009elo.1,uc012eus.1,uc033ivp.1"	"BC034257 // Mus musculus epithelial membrane protein 1, mRNA (cDNA clone MGC:7092 IMAGE:3157463), complete cds. // gb // --- // chr6:135363030-135383172(+) /// BC046299 // Mus musculus epithelial membrane protein 1, mRNA (cDNA clone MGC:54670 IMAGE:6486958), complete cds. // gb // --- // chr6:135362930-135383172(+) /// BC050899 // Mus musculus epithelial membrane protein 1, mRNA (cDNA clone MGC:…	---
1416592_at	1750.9	P	760.06	P	2.3036	P	Mouse Genome 430 2.0 Array	Mus musculus	Consensus sequence	GenBank	Mm.29728.1	"gb:BC012642.1 /DB_XREF=gi:15215038 /FEA=FLmRNA /CNT=159 /TID=Mm.29728.1 /TIER=FL+Stack /STK=79 /UG=Mm.29728 /LL=93692 /UG_GENE=Glrx1 /DEF=Mus musculus, clone MGC:13744 IMAGE:4206114, mRNA, complete cds. /PROD=Unknown (protein for MGC:13744) /FL=gb:AF109314.1 gb:AB013137.1 gb:NM_053108.1 gb:AF276917.1 gb:BC012642.1"	AF276917	Mm.29728	Mm.25844 /// Mm.421043	December 2011 (Mouse Genome Sequencing Consortium and NCBI 38)	chr13:75839906-75850147 (+) // 91.56 // qC1	glutaredoxin	Glrx	chr13 C1|13 40.95 cM	est /// full length	ENSMUSG00000021591 /// OTTMUSG00000020964	93692	Q9QUH0 /// Q3U6L3	EC:1.8.4.1	---	NP_444338 /// XP_006517540	NM_053108 /// XM_006517477	---	---	---	2135625	---	---	0006810 // transport // inferred from electronic annotation /// 0045454 // cell redox homeostasis // inferred from electronic annotation /// 0055114 // oxidation-reduction process // traceable author statement	0005634 // nucleus // inferred from direct assay /// 0005737 // cytoplasm // inferred from direct assay /// 0005739 // mitochondrion // inferred from direct assay /// 0070062 // extracellular vesicular exosome // not recorded	0009055 // electron carrier activity // inferred from electronic annotation /// 0015035 // protein disulfide oxidoreductase activity // inferred from electronic annotation /// 0019153 // protein-disulfide reductase (glutathione) activity // traceable author statement /// 0047485 // protein N-terminus binding // not recorded	---	IPR002109 // Glutaredoxin // 2.0E-21	---	---	This probe set was annotated using the Matching Probes based pipeline to a Entrez Gene identifier using 6 transcripts. // false // Matching Probes // A	"AB013137(9),AF109314(9),BC012642(9),ENSMUST00000022082(10),NM_053108(10),uc007rfx.2"	"AB013137 // Mus musculus mRNA for glutaredoxin, complete cds. // gb // 9 // --- /// AF109314 // Mus musculus glutaredoxin mRNA, complete cds. // gb // 9 // --- /// BC012642 // Mus musculus glutaredoxin, mRNA (cDNA clone MGC:13744 IMAGE:4206114), complete cds. // gb // 9 // --- /// ENSMUST00000022082 // ensembl_havana_transcript:known chromosome:GRCm38:13:75839868:75850151:1 gene:ENSMUSG000000215…	XR_382662 // refseq // 9 // Negative Strand Matching Probes
1416593_at	963.48	P	371.13	P	2.5961	P	Mouse Genome 430 2.0 Array	Mus musculus	Consensus sequence	GenBank	Mm.29728.1	"gb:AF276917.1 /DB_XREF=gi:9280546 /GEN=Grx1 /FEA=FLmRNA /CNT=159 /TID=Mm.29728.1 /TIER=FL /STK=1 /UG=Mm.29728 /LL=93692 /DEF=Mus musculus glutaredoxin 1 (Grx1) mRNA, complete cds. /PROD=glutaredoxin 1 /FL=gb:AF109314.1 gb:AB013137.1 gb:NM_053108.1 gb:AF276917.1 gb:BC012642.1"	AF276917	Mm.29728	Mm.25844 /// Mm.421043	December 2011 (Mouse Genome Sequencing Consortium and NCBI 38)	chr13:75839906-75850147 (+) // 91.56 // qC1	glutaredoxin	Glrx	chr13 C1|13 40.95 cM	est /// full length	ENSMUSG00000021591 /// OTTMUSG00000020964	93692	Q9QUH0 /// Q3U6L3	EC:1.8.4.1	---	NP_444338 /// XP_006517540	NM_053108 /// XM_006517477	---	---	---	2135625	---	---	0006810 // transport // inferred from electronic annotation /// 0045454 // cell redox homeostasis // inferred from electronic annotation /// 0055114 // oxidation-reduction process // traceable author statement	0005634 // nucleus // inferred from direct assay /// 0005737 // cytoplasm // inferred from direct assay /// 0005739 // mitochondrion // inferred from direct assay /// 0070062 // extracellular vesicular exosome // not recorded	0009055 // electron carrier activity // inferred from electronic annotation /// 0015035 // protein disulfide oxidoreductase activity // inferred from electronic annotation /// 0019153 // protein-disulfide reductase (glutathione) activity // traceable author statement /// 0047485 // protein N-terminus binding // not recorded	---	IPR002109 // Glutaredoxin // 2.0E-21	---	---	This probe set was annotated using the Matching Probes based pipeline to a Entrez Gene identifier using 7 transcripts. // false // Matching Probes // A	"AB013137(9),AF109314(10),AF276917(9),BC012642(9),ENSMUST00000022082(10),NM_053108(10),uc007rfx.2"	"AB013137 // Mus musculus mRNA for glutaredoxin, complete cds. // gb // 9 // --- /// AF109314 // Mus musculus glutaredoxin mRNA, complete cds. // gb // 10 // --- /// AF276917 // Mus musculus glutaredoxin 1 (Grx1) mRNA, complete cds. // gb // 9 // --- /// BC012642 // Mus musculus glutaredoxin, mRNA (cDNA clone MGC:13744 IMAGE:4206114), complete cds. // gb // 9 // --- /// ENSMUST00000022082 // ense…	AK154966 // gb_htc // 1 // Cross Hyb Matching Probes
1416762_at	2502.16	P	1209.55	P	2.0687	P	Mouse Genome 430 2.0 Array	Mus musculus	Consensus sequence	GenBank	Mm.1.1	"gb:NM_009112.1 /DB_XREF=gi:6677832 /GEN=S100a10 /FEA=FLmRNA /CNT=159 /TID=Mm.1.1 /TIER=FL+Stack /STK=70 /UG=Mm.1 /LL=20194 /DEF=Mus musculus S100 calcium binding protein A10 (calpactin) (S100a10), mRNA. /PROD=S100 calcium binding protein A10 (calpactin) /FL=gb:NM_009112.1 gb:BC025044.1 gb:M16465.1"	NM_009112	Mm.1	Mm.1	December 2011 (Mouse Genome Sequencing Consortium and NCBI 38)	chr3:93555106-93564713 (+) // 99.05 // qF2.1	S100 calcium binding protein A10 (calpactin)	S100a10	chr3 F1-F2|3 40.51 cM	full length	ENSMUSG00000041959 /// OTTMUSG00000022124	20194	P08207 /// Q3TC45 /// Q3UF30	---	---	NP_033138 /// XP_006501231 /// XP_006543857	NM_009112 /// XM_006501168 /// XM_006543794	---	---	---	1339468	---	---	0001765 // membrane raft assembly // not recorded /// 0006900 // membrane budding // not recorded /// 0032855 // positive regulation of Rac GTPase activity // not recorded /// 0051099 // positive regulation of binding // inferred from mutant phenotype /// 0051290 // protein heterotetramerization // not recorded /// 0051496 // positive regulation of stress fiber assembly // not recorded /// 005189…	0005783 // endoplasmic reticulum // not recorded /// 0019897 // extrinsic component of plasma membrane // inferred from direct assay /// 0045121 // membrane raft // not recorded /// 0070062 // extracellular vesicular exosome // not recorded	0005509 // calcium ion binding // inferred from electronic annotation /// 0005515 // protein binding // inferred from physical interaction /// 0042803 // protein homodimerization activity // not recorded /// 0044325 // ion channel binding // not recorded	Prostaglandin_synthesis_regulation // GenMAPP	"IPR013787 // S100/CaBP-9k-type, calcium binding, subdomain // 8.1E-19"	---	---	This probe set was annotated using the Matching Probes based pipeline to a Entrez Gene identifier using 6 transcripts. // false // Matching Probes // A	"BC025044(11),ENSMUST00000045756(11),ENSMUST00000170612(10),M16465(11),NM_009112(11),uc008qfk.1"	"BC025044 // Mus musculus S100 calcium binding protein A10 (calpactin), mRNA (cDNA clone MGC:36182 IMAGE:4949465), complete cds. // gb // 11 // --- /// ENSMUST00000045756 // ensembl_havana_transcript:known chromosome:GRCm38:3:93555080:93564643:1 gene:ENSMUSG00000041959 gene_biotype:protein_coding transcript_biotype:protein_coding // ensembl // 11 // --- /// ENSMUST00000170612 // havana:known chro…	OTTMUST00000052510 // vega // 8 // Cross Hyb Matching Probes /// ENSMUST00000148400 // ensembl // 8 // Cross Hyb Matching Probes /// NONMMUT044093 // noncode // 8 // Cross Hyb Matching Probes
1416868_at	754.18	P	365.19	P	2.0652	P	Mouse Genome 430 2.0 Array	Mus musculus	Consensus sequence	GenBank	Mm.1912.1	"gb:BC027026.1 /DB_XREF=gi:20073274 /FEA=FLmRNA /CNT=92 /TID=Mm.1912.1 /TIER=FL+Stack /STK=66 /UG=Mm.1912 /LL=12580 /UG_GENE=Cdkn2c /DEF=Mus musculus, cyclin-dependent kinase inhibitor 2C (p18, inhibits CDK4), clone MGC:36118 IMAGE:5374670, mRNA, complete cds. /PROD=cyclin-dependent kinase inhibitor 2C (p18,inhibits CDK4) /FL=gb:BC027026.1 gb:NM_007671.1 gb:U19596.1"	BC027026	Mm.1912	Mm.1912 /// Mm.474122	December 2011 (Mouse Genome Sequencing Consortium and NCBI 38)	chr4:109660870-109665323 (-) // 93.49 // qC7	"cyclin-dependent kinase inhibitor 2C (p18, inhibits CDK4)"	Cdkn2c	chr4 C7|4 51.32 cM	est /// full length	ENSMUSG00000028551 /// OTTMUSG00000008484	12580	Q60772 /// Q3U054 /// Q9D153	---	---	NP_031697 /// XP_006502761	NM_007671 /// XM_006502698	---	---	---	105388	---	---	0000079 // regulation of cyclin-dependent protein serine/threonine kinase activity // not recorded /// 0000082 // G1/S transition of mitotic cell cycle // not recorded /// 0007049 // cell cycle // inferred from electronic annotation /// 0007050 // cell cycle arrest // not recorded /// 0008285 // negative regulation of cell proliferation // inferred from genetic interaction /// 0008285 // negative…	0005634 // nucleus // not recorded /// 0005737 // cytoplasm // not recorded	0004861 // cyclin-dependent protein serine/threonine kinase inhibitor activity // not recorded /// 0005515 // protein binding // inferred from electronic annotation /// 0019901 // protein kinase binding // not recorded	G1_to_S_cell_cycle_Reactome // GenMAPP	IPR002110 // Ankyrin repeat // 7.3E-10	---	---	This probe set was annotated using the Matching Probes based pipeline to a Entrez Gene identifier using 9 transcripts. // false // Matching Probes // A	"AK157209(11),BC027026(11),ENSMUST00000063531(11),ENSMUST00000097921(11),NM_007671(11),U19596(9),uc008ucr.1,uc008ucs.1,XM_006502698(11)"	"AK157209 // Mus musculus activated spleen cDNA, RIKEN full-length enriched library, clone:F830206M16 product:cyclin-dependent kinase inhibitor 2C (p18, inhibits CDK4), full insert sequence. // gb_htc // 11 // --- /// BC027026 // Mus musculus cyclin-dependent kinase inhibitor 2C (p18, inhibits CDK4), mRNA (cDNA clone MGC:36118 IMAGE:5374670), complete cds. // gb // 11 // --- /// ENSMUST0000006353…	GENSCAN00000045270 // ensembl // 4 // Cross Hyb Matching Probes
1417094_at	650.68	P	298.92	P	2.1768	P	Mouse Genome 430 2.0 Array	Mus musculus	Consensus sequence	GenBank	Mm.197523.1	"gb:NM_133348.1 /DB_XREF=gi:19923051 /GEN=Bach-pending /FEA=FLmRNA /CNT=99 /TID=Mm.197523.1 /TIER=FL+Stack /STK=57 /UG=Mm.197523 /LL=70025 /DEF=Mus musculus brain acyl-CoA hydrolase (Bach-pending), mRNA. /PROD=acyl-CoA hydrolase /FL=gb:NM_133348.1 gb:BC013507.1 gb:AB049821.1"	NM_133348	Mm.197523	Mm.296191	December 2011 (Mouse Genome Sequencing Consortium and NCBI 38)	chr4:152178133-152271852 (+) // 96.09 // qE2	acyl-CoA thioesterase 7	Acot7	chr4 E2|4	full length	ENSMUSG00000028937 /// OTTMUSG00000010306	70025	Q91V12 /// E9PYH2	EC:3.1.2.2	---	NP_001139529 /// NP_001139530 /// NP_579926 /// XP_006539229 /// XP_006539230 /// XP_006539231 /// XP_006539232	NM_001146057 /// NM_001146058 /// NM_133348 /// XM_006539166 /// XM_006539167 /// XM_006539168 /// XM_006539169	---	---	---	1917275	---	---	0009062 // fatty acid catabolic process // inferred from direct assay /// 0015937 // coenzyme A biosynthetic process // not recorded /// 0036114 // medium-chain fatty-acyl-CoA catabolic process // not recorded /// 0036116 // long-chain fatty-acyl-CoA catabolic process // not recorded /// 0051792 // medium-chain fatty acid biosynthetic process // not recorded /// 1900535 // palmitic acid biosynthe…	0005634 // nucleus // not recorded /// 0005737 // cytoplasm // not recorded /// 0005829 // cytosol // inferred from direct assay /// 0005829 // cytosol // not recorded /// 0043005 // neuron projection // inferred from direct assay /// 0044297 // cell body // inferred from direct assay /// 0070062 // extracellular vesicular exosome // not recorded	0000062 // fatty-acyl-CoA binding // not recorded /// 0016290 // palmitoyl-CoA hydrolase activity // inferred from direct assay /// 0016290 // palmitoyl-CoA hydrolase activity // not recorded /// 0016787 // hydrolase activity // inferred from electronic annotation /// 0036042 // long-chain fatty acyl-CoA binding // not recorded /// 0042803 // protein homodimerization activity // not recorded /// …	---	IPR006683 // Thioesterase superfamily // 8.0E-19 /// IPR006683 // Thioesterase superfamily // 3.2E-21 /// IPR006683 // Thioesterase superfamily // 8.0E-19 /// IPR006683 // Thioesterase superfamily // 3.2E-21 /// IPR006683 // Thioesterase superfamily // 6.9E-19 /// IPR006683 // Thioesterase superfamily // 2.8E-21 /// IPR006683 // Thioesterase superfamily // 8.1E-19 /// IPR006683 // Thioesterase su…	---	---	This probe set was annotated using the Matching Probes based pipeline to a Entrez Gene identifier using 19 transcripts. // false // Matching Probes // A	"AB049821(10),AB088411(10),AB088412(10),AB207243(10),AK010646(11),BC013507(11),ENSMUST00000030779(11),ENSMUST00000075363(11),ENSMUST00000105652(11),ENSMUST00000167926(11),NM_001146057(11),NM_001146058(11),NM_133348(11),uc008vzx.2,uc008vzy.2,uc008vzz.2,uc008waa.2,XM_006539167(11),XM_006539168(11)"	"AB049821 // Mus musculus mRNA for acyl-CoA hydrolase, complete cds. // gb // 10 // --- /// AB088411 // Mus musculus BACH mRNA for acyl-CoA hydrolase, complete cds, isoform mBACHb. // gb // 10 // --- /// AB088412 // Mus musculus BACH mRNA for acyl-CoA hydrolase, complete cds, isoform mBACHc. // gb // 10 // --- /// AB207243 // Mus musculus Bach mRNA for 50-kDa brain acyl-CoA hydrolase, complete cd…	XM_006539166 // refseq // 5 // Cross Hyb Matching Probes /// GENSCAN00000048309 // ensembl // 6 // Cross Hyb Matching Probes
1417621_at	1277.74	P	421.31	P	3.0328	P	Mouse Genome 430 2.0 Array	Mus musculus	Consensus sequence	GenBank	Mm.10085.1	"gb:AK004810.1 /DB_XREF=gi:12836270 /GEN=Nfatc1 /FEA=FLmRNA /CNT=79 /TID=Mm.10085.1 /TIER=Stack /STK=14 /UG=Mm.10085 /LL=18018 /UG_TITLE=nuclear factor of activated T-cells, cytoplasmic 1 /DEF=Mus musculus adult male lung cDNA, RIKEN full-length enriched library, clone:1200016E19:nuclear factor of activated T-cells, cytoplasmic 1, full insert sequence. /FL=gb:AF049606.1 gb:NM_016791.1"	NM_016791	Mm.10085	Mm.329560 /// Mm.410368	December 2011 (Mouse Genome Sequencing Consortium and NCBI 38)	chr18:80647524-80708173 (-) // 97.35 // qE3	"nuclear factor of activated T cells, cytoplasmic, calcineurin dependent 1"	Nfatc1	chr18 E4|18 53.66 cM	est /// full length	ENSMUSG00000033016	18018	O88942 /// B5B2N2 /// B5B2N4 /// B5B2N5 /// B5B2N7 /// Q3UME0 /// Q6P7T9 /// Q9DBQ6 /// Q9JHD3	---	---	NP_001157581 /// NP_001157582 /// NP_001157583 /// NP_001157584 /// NP_058071 /// NP_940821	NM_001164109 /// NM_001164110 /// NM_001164111 /// NM_001164112 /// NM_016791 /// NM_198429	---	---	---	102469	---	---	"0000082 // G1/S transition of mitotic cell cycle // inferred from mutant phenotype /// 0001837 // epithelial to mesenchymal transition // inferred from mutant phenotype /// 0006351 // transcription, DNA-templated // inferred from electronic annotation /// 0006355 // regulation of transcription, DNA-templated // inferred from electronic annotation /// 0006357 // regulation of transcription from R…	0000790 // nuclear chromatin // not recorded /// 0005634 // nucleus // inferred from direct assay /// 0005667 // transcription factor complex // inferred from physical interaction /// 0005737 // cytoplasm // inferred from direct assay	0000978 // RNA polymerase II core promoter proximal region sequence-specific DNA binding // inferred from direct assay /// 0000979 // RNA polymerase II core promoter sequence-specific DNA binding // inferred from direct assay /// 0000980 // RNA polymerase II distal enhancer sequence-specific DNA binding // inferred from direct assay /// 0001077 // RNA polymerase II core promoter proximal region s…	---	IPR002909 // IPT domain // 1.1E-10 /// IPR011539 // Rel homology domain // 2.4E-29	---	---	This probe set was annotated using the Matching Probes based pipeline to a Entrez Gene identifier using 7 transcripts. // false // Matching Probes // A	"ENSMUST00000035800(11),EU887570(11),EU887571(11),NM_001164109(11),NM_016791(11),uc008ftf.2,uc008ftg.2"	"ENSMUST00000035800 // ensembl:known chromosome:GRCm38:18:80647435:80708173:-1 gene:ENSMUSG00000033016 gene_biotype:protein_coding transcript_biotype:protein_coding // ensembl // 11 // --- /// EU887570 // Mus musculus nuclear factor of activated T-cells c1 isoform IA-VIII (Nfatc1) mRNA, complete cds, alternatively spliced. // gb // 11 // --- /// EU887571 // Mus musculus nuclear factor of activate…	---
1417730_at	298.28	P	133.23	P	2.2388	P	Mouse Genome 430 2.0 Array	Mus musculus	Consensus sequence	GenBank	Mm.1424.1	"gb:NM_010162.1 /DB_XREF=gi:7106308 /GEN=Ext1 /FEA=FLmRNA /CNT=92 /TID=Mm.1424.1 /TIER=FL+Stack /STK=37 /UG=Mm.1424 /LL=14042 /DEF=Mus musculus exostoses (multiple) 1 (Ext1), mRNA. /PROD=exostoses (multiple) 1 /FL=gb:NM_010162.1 gb:U78539.1 gb:BC004741.1"	NM_010162	Mm.1424	Mm.309395 /// Mm.458634	December 2011 (Mouse Genome Sequencing Consortium and NCBI 38)	chr15:53068262-53346184 (-) // 93.89 // qC	exostoses (multiple) 1	Ext1	chr15 C|15 20.0 cM	est /// full length	ENSMUSG00000061731 /// OTTMUSG00000019491	14042	P97464 /// D3YVY6 /// D6RE56 /// Q3V1P4	EC:2.4.1.224 /// EC:2.4.1.225	---	NP_034292	NM_010162	---	---	---	894663	---	---	"0001503 // ossification // not recorded /// 0006024 // glycosaminoglycan biosynthetic process // not recorded /// 0006486 // protein glycosylation // inferred from electronic annotation /// 0007369 // gastrulation // inferred from mutant phenotype /// 0007411 // axon guidance // inferred from genetic interaction /// 0007411 // axon guidance // inferred from mutant phenotype /// 0007420 // brain …	0000139 // Golgi membrane // inferred from electronic annotation /// 0005783 // endoplasmic reticulum // not recorded /// 0005789 // endoplasmic reticulum membrane // inferred from electronic annotation /// 0005794 // Golgi apparatus // not recorded /// 0016020 // membrane // inferred from electronic annotation /// 0016021 // integral component of membrane // inferred from electronic annotation /…	"0008375 // acetylglucosaminyltransferase activity // not recorded /// 0015020 // glucuronosyltransferase activity // not recorded /// 0016740 // transferase activity // inferred from electronic annotation /// 0016757 // transferase activity, transferring glycosyl groups // not recorded /// 0016758 // transferase activity, transferring hexosyl groups // inferred from electronic annotation /// 004…	---	"IPR004263 // Exostosin-like // 2.2E-63 /// IPR015338 // EXTL2, alpha-1,4-N-acetylhexosaminyltransferase // 6.8E-107"	---	---	This probe set was annotated using the Matching Probes based pipeline to a Entrez Gene identifier using 6 transcripts. // false // Matching Probes // A	"BC004741(11),ENSMUST00000077273(11),ENSMUST00000133362(11),NM_010162(11),U78539(11),uc007vrh.2"	"BC004741 // Mus musculus exostoses (multiple) 1, mRNA (cDNA clone MGC:5903 IMAGE:3499743), complete cds. // gb // 11 // --- /// ENSMUST00000077273 // ensembl_havana_transcript:known chromosome:GRCm38:15:53064038:53346159:-1 gene:ENSMUSG00000061731 gene_biotype:protein_coding transcript_biotype:protein_coding // ensembl // 11 // --- /// ENSMUST00000133362 // havana:known chromosome:GRCm38:15:5306…	---
1417780_at	124.83	P	60.93	P	2.0487	P	Mouse Genome 430 2.0 Array	Mus musculus	Consensus sequence	GenBank	Mm.35511.1	"gb:NM_026058.1 /DB_XREF=gi:13385555 /GEN=2900019C14Rik /FEA=FLmRNA /CNT=129 /TID=Mm.35511.1 /TIER=FL+Stack /STK=36 /UG=Mm.35511 /LL=67260 /DEF=Mus musculus RIKEN cDNA 2900019C14 gene (2900019C14Rik), mRNA. /PROD=RIKEN cDNA 2900019C14 /FL=gb:BC003946.1 gb:AY029531.1 gb:NM_026058.1"	BB006809	Mm.35511	Mm.35511 /// Mm.483411	December 2011 (Mouse Genome Sequencing Consortium and NCBI 38)	chr8:4493198-4525753 (+) // 89.41 // qA1.1	ceramide synthase 4	Cers4	chr8|8 A1.2	est /// full length	ENSMUSG00000008206 /// OTTMUSG00000042002	67260	Q9D6J1 /// H3BKZ9 /// H3BL50 /// H3BLF1	---	---	NP_080334 /// XP_006508924 /// XP_006508925 /// XP_006508926	NM_026058 /// XM_006508861 /// XM_006508862 /// XM_006508863	---	---	---	1914510	---	---	"0006355 // regulation of transcription, DNA-templated // inferred from electronic annotation /// 0006629 // lipid metabolic process // inferred from electronic annotation /// 0030148 // sphingolipid biosynthetic process // inferred from direct assay /// 0046513 // ceramide biosynthetic process // inferred from direct assay"	0005634 // nucleus // inferred from electronic annotation /// 0005783 // endoplasmic reticulum // inferred from direct assay /// 0005789 // endoplasmic reticulum membrane // inferred from electronic annotation /// 0016020 // membrane // inferred from electronic annotation /// 0016021 // integral component of membrane // inferred from electronic annotation /// 0031965 // nuclear membrane // inferr…	0003677 // DNA binding // inferred from electronic annotation /// 0003700 // sequence-specific DNA binding transcription factor activity // inferred from electronic annotation /// 0043565 // sequence-specific DNA binding // inferred from electronic annotation /// 0050291 // sphingosine N-acyltransferase activity // inferred from direct assay	---	IPR001356 // Homeobox domain // 6.7E-10 /// IPR006634 // TRAM/LAG1/CLN8 homology domain // 5.9E-40	---	---	This probe set was annotated using the Matching Probes based pipeline to a Entrez Gene identifier using 9 transcripts. // false // Matching Probes // A	"AK134887(11),AY029531(11),BC003946(11),ENSMUST00000008350(11),ENSMUST00000175781(11),ENSMUST00000176267(11),NM_026058(11),uc009ktx.2,XM_006508863(11)"	"AK051336 // Mus musculus 12 days embryo spinal ganglion cDNA, RIKEN full-length enriched library, clone:D130036B05 product:weakly similar to 2900019C14RIK PROTEIN (RIKEN CDNA 2900019C14 GENE) (TRH1) [Mus musculus], full insert sequence. // gb_htc // 11 // --- /// AK134887 // Mus musculus adult male olfactory brain cDNA, RIKEN full-length enriched library, clone:6430508H24 product:hypothetical Ho…	OTTMUST00000110029 // vega // 7 // Cross Hyb Matching Probes /// ENSMUST00000176130 // ensembl // 7 // Cross Hyb Matching Probes
1417889_at	172.59	P	35.68	A	4.8372	P	Mouse Genome 430 2.0 Array	Mus musculus	Consensus sequence	GenBank	Mm.27822.1	"gb:NM_009694.1 /DB_XREF=gi:6753097 /GEN=Apobec2 /FEA=FLmRNA /CNT=73 /TID=Mm.27822.1 /TIER=FL+Stack /STK=34 /UG=Mm.27822 /LL=11811 /DEF=Mus musculus apolipoprotein B editing complex 2 (Apobec2), mRNA. /PROD=apolipoprotein B editing complex 2 /FL=gb:NM_009694.1 gb:AF161699.1"	NM_009694	Mm.27822	Mm.281793	December 2011 (Mouse Genome Sequencing Consortium and NCBI 38)	chr17:48419230-48432930 (-) // 96.47 // qC	"apolipoprotein B mRNA editing enzyme, catalytic polypeptide 2"	Apobec2	chr17 C|17 24.02 cM	full length	ENSMUSG00000040694	11811	Q9WV35	---	---	NP_033824	NM_009694	---	---	---	1343178	---	---	0006397 // mRNA processing // inferred from electronic annotation /// 0016556 // mRNA modification // inferred from mutant phenotype /// 0080111 // DNA demethylation // not recorded	---	"0003824 // catalytic activity // inferred from electronic annotation /// 0003933 // GTP cyclohydrolase activity // inferred from electronic annotation /// 0008251 // tRNA-specific adenosine deaminase activity // inferred from electronic annotation /// 0008270 // zinc ion binding // inferred from electronic annotation /// 0016787 // hydrolase activity // inferred from electronic annotation /// 00…	---	"IPR007904 // APOBEC-like, C-terminal // 3.9E-25 /// IPR013158 // APOBEC-like, N-terminal // 6.2E-36"	---	---	This probe set was annotated using the Matching Probes based pipeline to a Entrez Gene identifier using 5 transcripts. // false // Matching Probes // A	"AF161699(11),BC027530(11),ENSMUST00000046549(11),NM_009694(11),uc008cxx.1"	"AF161699 // Mus musculus APOBEC-2 (Apobec2) mRNA, complete cds. // gb // 11 // --- /// BC027530 // Mus musculus apolipoprotein B mRNA editing enzyme, catalytic polypeptide 2, mRNA (cDNA clone MGC:41184 IMAGE:1433092), complete cds. // gb // 11 // --- /// ENSMUST00000046549 // ensembl:known chromosome:GRCm38:17:48419231:48432728:-1 gene:ENSMUSG00000040694 gene_biotype:protein_coding transcript_bi…	GENSCAN00000027311 // ensembl // 3 // Cross Hyb Matching Probes
1418057_at	711.7	P	236.42	P	3.0103	P	Mouse Genome 430 2.0 Array	Mus musculus	Consensus sequence	GenBank	Mm.1211.1	"gb:NM_009384.1 /DB_XREF=gi:6678350 /GEN=Tiam1 /FEA=FLmRNA /CNT=77 /TID=Mm.1211.1 /TIER=FL+Stack /STK=31 /UG=Mm.1211 /LL=21844 /DEF=Mus musculus T-cell lymphoma invasion and metastasis 1 (Tiam1), mRNA. /PROD=T-cell lymphoma invasion and metastasis 1 /FL=gb:NM_009384.1 gb:U05245.1"	NM_009384	Mm.1211	Mm.310902 /// Mm.418562 /// Mm.431908	December 2011 (Mouse Genome Sequencing Consortium and NCBI 38)	chr16:89787110-89960827 (-) // 97.17 // qC3.3	T cell lymphoma invasion and metastasis 1	Tiam1	chr16 C3-4|16 51.5 cM	est /// full length	ENSMUSG00000002489 /// OTTMUSG00000024287	21844	Q60610 /// E9Q1R7 /// E9Q2Y4 /// G3UWG2 /// J3QMH1 /// J3QQ55 /// Q3TQ81 /// Q3TRA4 /// Q3UHH6 /// Q3UVX2 /// Q6P1D6	---	---	NP_001139358 /// NP_001139359 /// NP_033410 /// XP_006523041 /// XP_006523042 /// XP_006523043 /// XP_006523044 /// XP_006523045 /// XP_006523046	NM_001145886 /// NM_001145887 /// NM_009384 /// XM_006522978 /// XM_006522979 /// XM_006522980 /// XM_006522981 /// XM_006522982 /// XM_006522983	---	---	---	103306	---	---	0007160 // cell-matrix adhesion // not recorded /// 0007165 // signal transduction // inferred from electronic annotation /// 0007264 // small GTPase mediated signal transduction // inferred from direct assay /// 0010976 // positive regulation of neuron projection development // inferred from direct assay /// 0016477 // cell migration // not recorded /// 0016601 // Rac protein signal transduction…	0005622 // intracellular // inferred from direct assay /// 0005886 // plasma membrane // inferred from direct assay /// 0005911 // cell-cell junction // not recorded /// 0016020 // membrane // inferred from electronic annotation /// 0030054 // cell junction // inferred from electronic annotation /// 0031234 // extrinsic component of cytoplasmic side of plasma membrane // not recorded /// 0044291 …	0005057 // receptor signaling protein activity // inferred from electronic annotation /// 0005085 // guanyl-nucleotide exchange factor activity // inferred from direct assay /// 0005089 // Rho guanyl-nucleotide exchange factor activity // inferred from electronic annotation /// 0005515 // protein binding // inferred from physical interaction /// 0005543 // phospholipid binding // inferred from di…	---	IPR000219 // Dbl homology (DH) domain // 4.8E-46 /// IPR000219 // Dbl homology (DH) domain // 7.9E-47 /// IPR001478 // PDZ domain // 5.2E-10 /// IPR001478 // PDZ domain // 1.1E-10 /// IPR001849 // Pleckstrin homology domain // 5.2E-15 /// IPR003116 // Raf-like Ras-binding // 7.9E-24	---	---	This probe set was annotated using the Matching Probes based pipeline to a Entrez Gene identifier using 17 transcripts. // false // Matching Probes // A	"BC065126(11),ENSMUST00000002588(11),ENSMUST00000114122(11),ENSMUST00000114124(11),ENSMUST00000163370(11),NM_001145886(11),NM_001145887(11),NM_009384(11),U05245(11),uc007zvs.2,uc007zvt.2,uc007zvu.2,uc007zvv.2,uc007zvw.2,XM_006522979(11),XM_006522980(11),XM_006522983(11)"	"BC065126 // Mus musculus T-cell lymphoma invasion and metastasis 1, mRNA (cDNA clone MGC:86168 IMAGE:30534934), complete cds. // gb // 11 // --- /// ENSMUST00000002588 // ensembl:known chromosome:GRCm38:16:89787111:89960827:-1 gene:ENSMUSG00000002489 gene_biotype:protein_coding transcript_biotype:protein_coding // ensembl // 11 // --- /// ENSMUST00000114122 // havana:putative chromosome:GRCm38:1…	OTTMUST00000060521 // vega // 1 // Cross Hyb Matching Probes /// ENSMUST00000144691 // ensembl // 1 // Cross Hyb Matching Probes
1418084_at	593.8	P	190.46	P	3.1177	P	Mouse Genome 430 2.0 Array	Mus musculus	Consensus sequence	GenBank	Mm.27448.1	"gb:NM_008737.1 /DB_XREF=gi:6679133 /GEN=Nrp /FEA=FLmRNA /CNT=224 /TID=Mm.27448.1 /TIER=FL+Stack /STK=30 /UG=Mm.27448 /LL=18186 /DEF=Mus musculus neuropilin (Nrp), mRNA. /PROD=neuropilin /FL=gb:D50086.1 gb:NM_008737.1"	AK011144	Mm.27448	Mm.271745 /// Mm.423531 /// Mm.472123	December 2011 (Mouse Genome Sequencing Consortium and NCBI 38)	chr8:128359031-128505471 (+) // 96.14 // qE2	neuropilin 1	Nrp1	chr8 E|8 75.78 cM	est /// full length	ENSMUSG00000025810	18186	P97333 /// Q3UFP7 /// Q3UQY7 /// Q80X28 /// Q7TQ64	---	---	NP_032763 /// XP_006530829 /// XP_006530830 /// XP_006530831	NM_008737 /// XM_006530766 /// XM_006530767 /// XM_006530768	---	---	---	106206	---	---	0001525 // angiogenesis // inferred from mutant phenotype /// 0001569 // patterning of blood vessels // inferred from mutant phenotype /// 0001764 // neuron migration // inferred from mutant phenotype /// 0002040 // sprouting angiogenesis // inferred from mutant phenotype /// 0002042 // cell migration involved in sprouting angiogenesis // inferred from mutant phenotype /// 0007155 // cell adhesio…	0005769 // early endosome // inferred from direct assay /// 0005829 // cytosol // not recorded /// 0005883 // neurofilament // inferred from direct assay /// 0005886 // plasma membrane // not recorded /// 0009986 // cell surface // not recorded /// 0016020 // membrane // inferred from electronic annotation /// 0016021 // integral component of membrane // inferred from electronic annotation /// 00…	0005021 // vascular endothelial growth factor-activated receptor activity // inferred from mutant phenotype /// 0005021 // vascular endothelial growth factor-activated receptor activity // not recorded /// 0005515 // protein binding // inferred from physical interaction /// 0008201 // heparin binding // inferred from electronic annotation /// 0017154 // semaphorin receptor activity // inferred fr…	---	"IPR000421 // Coagulation factor 5/8 C-terminal type domain // 5.2E-30 /// IPR000421 // Coagulation factor 5/8 C-terminal type domain // 5.9E-30 /// IPR000859 // CUB domain // 1.9E-32 /// IPR000859 // CUB domain // 7.4E-36 /// IPR000998 // MAM domain // 3.1E-45 /// IPR022579 // Neuropilin-1, C-terminal // 8.7E-32"	---	---	This probe set was annotated using the Matching Probes based pipeline to a Entrez Gene identifier using 5 transcripts. // false // Matching Probes // A	"BC060129(11),D50086(11),ENSMUST00000026917(11),NM_008737(11),uc009nzt.2"	"BC060129 // Mus musculus neuropilin 1, mRNA (cDNA clone MGC:63314 IMAGE:6409596), complete cds. // gb // 11 // --- /// D50086 // Mus musculus mRNA for neuropilin, complete cds. // gb // 11 // --- /// ENSMUST00000026917 // ensembl:known chromosome:GRCm38:8:128359073:128505462:1 gene:ENSMUSG00000025810 gene_biotype:protein_coding transcript_biotype:protein_coding // ensembl // 11 // --- /// NM_008…	---
1418099_at	388.03	P	156.71	P	2.4761	P	Mouse Genome 430 2.0 Array	Mus musculus	Consensus sequence	GenBank	Mm.2666.1	"gb:M59378.1 /DB_XREF=gi:202094 /GEN=TNFR-1 /FEA=FLmRNA /CNT=74 /TID=Mm.2666.1 /TIER=FL+Stack /STK=30 /UG=Mm.2666 /LL=21938 /DEF=Murine tumor necrosis factor I receptor (TNFR-1) mRNA, complete cds. /PROD=tumor necrosis factor receptor 1 /FL=gb:NM_011610.1 gb:M60469.1 gb:M59378.1"	M60469	Mm.2666	Mm.235328 /// Mm.466144	December 2011 (Mouse Genome Sequencing Consortium and NCBI 38)	chr4:145213551-145246887 (-) // 83.16 // qE1	"tumor necrosis factor receptor superfamily, member 1b"	Tnfrsf1b	chr4 E1|4 78.17 cM	est /// full length	ENSMUSG00000028599 /// OTTMUSG00000010013	21938	P25119 /// Q3U2A9 /// Q545P4 /// Q62327 /// D6RG55	---	---	NP_035740	NM_011610	---	---	---	1314883	---	---	0006954 // inflammatory response // inferred from mutant phenotype /// 0006955 // immune response // not recorded /// 0007166 // cell surface receptor signaling pathway // inferred from mutant phenotype /// 0007568 // aging // inferred from electronic annotation /// 0008219 // cell death // inferred from mutant phenotype /// 0008283 // cell proliferation // traceable author statement /// 0008630 …	0005622 // intracellular // inferred from mutant phenotype /// 0005634 // nucleus // not recorded /// 0016020 // membrane // inferred from direct assay /// 0016020 // membrane // not recorded /// 0016021 // integral component of membrane // inferred from electronic annotation /// 0030424 // axon // not recorded /// 0043025 // neuronal cell body // not recorded /// 0043196 // varicosity // not rec…	0005031 // tumor necrosis factor-activated receptor activity // inferred from physical interaction /// 0005031 // tumor necrosis factor-activated receptor activity // not recorded /// 0005515 // protein binding // inferred from physical interaction /// 0031625 // ubiquitin protein ligase binding // not recorded	Apoptosis // GenMAPP /// Apoptosis_GenMAPP // GenMAPP /// Apoptosis_KEGG // GenMAPP /// Inflammatory_Response_Pathway // GenMAPP	IPR001368 // TNFR/NGFR cysteine-rich region // 6.4E-13 /// IPR001368 // TNFR/NGFR cysteine-rich region // 3.7E-13	---	---	This probe set was annotated using the Matching Probes based pipeline to a Entrez Gene identifier using 5 transcripts. // false // Matching Probes // A	"BC141405(10),ENSMUST00000030336(10),M59378(10),NM_011610(10),uc008vrt.1"	"BC141405 // Mus musculus tumor necrosis factor receptor superfamily, member 1b, mRNA (cDNA clone MGC:176367 IMAGE:9056018), complete cds. // gb // 10 // --- /// ENSMUST00000030336 // ensembl_havana_transcript:known chromosome:GRCm38:4:145213463:145246870:-1 gene:ENSMUSG00000028599 gene_biotype:protein_coding transcript_biotype:protein_coding // ensembl // 10 // --- /// M59378 // Murine tumor nec…	---
1418318_at	114.3	P	52.89	P	2.1611	P	Mouse Genome 430 2.0 Array	Mus musculus	Consensus sequence	GenBank	Mm.27764.1	"gb:NM_023270.1 /DB_XREF=gi:12963610 /GEN=1300002C13Rik /FEA=FLmRNA /CNT=148 /TID=Mm.27764.1 /TIER=FL+Stack /STK=25 /UG=Mm.27764 /LL=66889 /DEF=Mus musculus RIKEN cDNA 1300002C13 gene (1300002C13Rik), mRNA. /PROD=RIKEN cDNA 1300002C13 /FL=gb:AF426411.1 gb:NM_023270.1 gb:BC010477.1"	AK004847	Mm.27764	Mm.27764	December 2011 (Mouse Genome Sequencing Consortium and NCBI 38)	chrX:139610619-139673369 (+) // 98.2 // qF1	ring finger protein 128	Rnf128	chrX F1|X	full length	ENSMUSG00000031438 /// OTTMUSG00000018735	66889	Q9D304 /// A2AGL8	EC:6.3.2.-	---	NP_001241690 /// NP_075759	NM_001254761 /// NM_023270	---	---	---	1914139	---	---	0016567 // protein ubiquitination // not recorded /// 0042036 // negative regulation of cytokine biosynthetic process // inferred from direct assay	0005737 // cytoplasm // inferred from electronic annotation /// 0005770 // late endosome // inferred from direct assay /// 0005783 // endoplasmic reticulum // inferred from direct assay /// 0005794 // Golgi apparatus // inferred from direct assay /// 0005856 // cytoskeleton // inferred from electronic annotation /// 0012505 // endomembrane system // inferred from electronic annotation /// 0016020…	"0004842 // ubiquitin-protein transferase activity // inferred from direct assay /// 0004842 // ubiquitin-protein transferase activity // not recorded /// 0005515 // protein binding // inferred from electronic annotation /// 0008270 // zinc ion binding // inferred from electronic annotation /// 0008766 // UDP-N-acetylmuramoylalanyl-D-glutamyl-2,6-diaminopimelate-D-alanyl-D-alanine ligase activity…	---	"IPR003137 // Protease-associated domain, PA // 6.5E-15 /// IPR003137 // Protease-associated domain, PA // 1.1E-10 /// IPR018957 // Zinc finger, C3HC4 RING-type // 1.3E-9 /// IPR018957 // Zinc finger, C3HC4 RING-type // 1.5E-9"	---	---	This probe set was annotated using the Matching Probes based pipeline to a Entrez Gene identifier using 7 transcripts. // false // Matching Probes // A	"BC010477(11),ENSMUST00000113026(11),ENSMUST00000113027(11),NM_001254761(11),NM_023270(11),uc009uki.2,uc029xnd.1"	"BC010477 // Mus musculus ring finger protein 128, mRNA (cDNA clone MGC:19395 IMAGE:3154433), complete cds. // gb // 11 // --- /// ENSMUST00000113026 // ensembl_havana_transcript:known chromosome:GRCm38:X:139610620:139673145:1 gene:ENSMUSG00000031438 gene_biotype:protein_coding transcript_biotype:protein_coding // ensembl // 11 // --- /// ENSMUST00000113027 // havana:novel chromosome:GRCm38:X:139…	AF426411 // gb // 3 // Cross Hyb Matching Probes /// AY112656 // gb // 3 // Cross Hyb Matching Probes /// GENSCAN00000033726 // ensembl // 3 // Cross Hyb Matching Probes
1418451_at	516.67	P	240.84	P	2.1453	P	Mouse Genome 430 2.0 Array	Mus musculus	Consensus sequence	GenBank	Mm.46767.1	"gb:BC021599.1 /DB_XREF=gi:18204890 /FEA=FLmRNA /CNT=72 /TID=Mm.46767.1 /TIER=FL+Stack /STK=23 /UG=Mm.46767 /LL=14702 /UG_GENE=Gng2 /DEF=Mus musculus, guanine nucleotide binding protein (G protein), gamma 2 subunit, clone MGC:36070 IMAGE:5150203, mRNA, complete cds. /PROD=guanine nucleotide binding protein (G protein),gamma 2 subunit /FL=gb:BC021599.1 gb:NM_010315.1"	BB522409	Mm.46767	Mm.405900 /// Mm.405928 /// Mm.415431 /// Mm.41737 /// Mm.427578 /// Mm.452554	December 2011 (Mouse Genome Sequencing Consortium and NCBI 38)	chr14:19873884-19977222 (-) // 91.03 // qA3	"guanine nucleotide binding protein (G protein), gamma 2"	Gng2	chr14 A3|14 11.17 cM	est /// full length	ENSMUSG00000043004 /// OTTMUSG00000034627	14702	P63213	---	---	NP_001033726 /// NP_001272837 /// NP_001272838 /// NP_001272839 /// NP_001272840 /// NP_034445 /// XP_006518625	NM_001038637 /// NM_001285908 /// NM_001285909 /// NM_001285910 /// NM_001285911 /// NM_010315 /// XM_006518562	---	---	---	102705	---	---	0006184 // GTP catabolic process // not recorded /// 0007165 // signal transduction // inferred from electronic annotation /// 0007186 // G-protein coupled receptor signaling pathway // inferred from direct assay /// 0007186 // G-protein coupled receptor signaling pathway // not recorded /// 0008283 // cell proliferation // inferred from direct assay	0005834 // heterotrimeric G-protein complex // not recorded /// 0005886 // plasma membrane // inferred from electronic annotation /// 0016020 // membrane // inferred from electronic annotation /// 0070062 // extracellular vesicular exosome // not recorded	0003924 // GTPase activity // not recorded /// 0004871 // signal transducer activity // inferred from electronic annotation /// 0031681 // G-protein beta-subunit binding // not recorded	Calcium_regulation_in_cardiac_cells // GenMAPP /// G_Protein_Signaling // GenMAPP /// Smooth_muscle_contraction // GenMAPP	IPR015898 // G-protein gamma-like domain // 4.3E-30	---	---	This probe set was annotated using the Matching Probes based pipeline to a Entrez Gene identifier using 16 transcripts. // false // Matching Probes // A	"BC021599(11),ENSMUST00000055100(9),ENSMUST00000159073(10),ENSMUST00000160013(11),NM_001038637(11),NM_001285908(11),NM_001285909(10),NM_001285910(10),NM_001285911(11),NM_010315(11),uc007siw.1,uc007six.1,uc033gok.1,uc033gol.1,uc033gom.1,uc033gon.1"	"BC021599 // Mus musculus guanine nucleotide binding protein (G protein), gamma 2, mRNA (cDNA clone MGC:36070 IMAGE:5150203), complete cds. // gb // 11 // --- /// ENSMUST00000055100 // havana:known chromosome:GRCm38:14:19875655:19977172:-1 gene:ENSMUSG00000043004 gene_biotype:protein_coding transcript_biotype:protein_coding // ensembl // 9 // --- /// ENSMUST00000159073 // ensembl_havana_transcrip…	OTTMUST00000087879 // vega // 8 // Cross Hyb Matching Probes /// OTTMUST00000087880 // vega // 7 // Cross Hyb Matching Probes /// OTTMUST00000087882 // vega // 6 // Cross Hyb Matching Probes /// OTTMUST00000010846 // vega // 3 // Cross Hyb Matching Probes /// GENSCAN00000003586 // ensembl // 3 // Cross Hyb Matching Probes /// GENSCAN00000027284 // ensembl // 2 // Cross Hyb Matching Probes /// ENS…
1418589_a_at	71.32	P	24.11	A	2.9581	P	Mouse Genome 430 2.0 Array	Mus musculus	Consensus sequence	GenBank	Mm.10414.1	"gb:AF100171.1 /DB_XREF=gi:4106525 /GEN=Mlf1 /FEA=FLmRNA /CNT=42 /TID=Mm.10414.1 /TIER=FL+Stack /STK=21 /UG=Mm.10414 /LL=17349 /DEF=Mus musculus myelodysplasiamyeloid leukemia factor 1 (Mlf1) mRNA, complete cds. /PROD=myelodysplasiamyeloid leukemia factor 1 /FL=gb:AF009515.1 gb:NM_010801.1 gb:AF100171.1"	AF100171	Mm.10414	Mm.10414 /// Mm.467955	December 2011 (Mouse Genome Sequencing Consortium and NCBI 38)	chr3:67374096-67399962 (+) // 97.82 // qE1	myeloid leukemia factor 1	Mlf1	chr3 E1|3 30.91 cM	est /// full length	ENSMUSG00000048416 /// OTTMUSG00000022658	17349	Q9QWV4 /// Q3V042 /// Q8JZS2	---	---	NP_001034632 /// NP_034931	NM_001039543 /// NM_010801	---	---	---	1341819	---	---	"0002318 // myeloid progenitor cell differentiation // inferred from direct assay /// 0006351 // transcription, DNA-templated // inferred from direct assay /// 0007049 // cell cycle // inferred from electronic annotation /// 0007050 // cell cycle arrest // not recorded /// 0007275 // multicellular organismal development // inferred from electronic annotation /// 0030154 // cell differentiation //…	0005634 // nucleus // inferred from direct assay /// 0005634 // nucleus // not recorded /// 0005737 // cytoplasm // inferred from direct assay	0003677 // DNA binding // inferred from direct assay /// 0005515 // protein binding // inferred from physical interaction /// 0019904 // protein domain specific binding // not recorded	---	IPR019376 // Myeloid leukemia factor // 1.2E-83 /// IPR019376 // Myeloid leukemia factor // 5.5E-80	---	---	This probe set was annotated using the Matching Probes based pipeline to a Entrez Gene identifier using 9 transcripts. // false // Matching Probes // A	"AF009515(11),AF100171(11),BC027526(11),ENSMUST00000061322(11),ENSMUST00000077916(11),NM_001039543(11),NM_010801(11),uc008plk.1,uc008pll.1"	"AF009515 // Mus musculus hematopoietic lineage switch 7 (HLS7) mRNA, complete cds. // gb // 11 // --- /// AF100171 // Mus musculus myelodysplasia/myeloid leukemia factor 1 (Mlf1) mRNA, complete cds. // gb // 11 // --- /// BC027526 // Mus musculus myeloid leukemia factor 1, mRNA (cDNA clone MGC:41163 IMAGE:1495721), complete cds. // gb // 11 // --- /// ENSMUST00000061322 // ensembl_havana_transcr…	OTTMUST00000054288 // vega // 4 // Cross Hyb Matching Probes /// ENSMUST00000126628 // ensembl // 4 // Cross Hyb Matching Probes
1418648_at	200.54	P	55.24	A	3.6303	P	Mouse Genome 430 2.0 Array	Mus musculus	Consensus sequence	GenBank	Mm.33484.1	"gb:NM_028133.1 /DB_XREF=gi:15375329 /GEN=Egln3 /FEA=FLmRNA /CNT=122 /TID=Mm.33484.1 /TIER=FL+Stack /STK=20 /UG=Mm.33484 /LL=112407 /DEF=Mus musculus EGL nine homolog 3 (C. elegans) (Egln3), mRNA. /PROD=EGL nine homolog 3 (C. elegans) /FL=gb:AF421882.1 gb:NM_028133.1"	BB284358	Mm.33484	Mm.133037 /// Mm.472562	December 2011 (Mouse Genome Sequencing Consortium and NCBI 38)	chr12:54178980-54203860 (-) // 87.12 // qC1	egl-9 family hypoxia-inducible factor 3	Egln3	chr12 C1|12	est /// full length	ENSMUSG00000035105 /// OTTMUSG00000034921	112407	Q91UZ4	EC:1.14.11.29	---	NP_082409	NM_028133	---	---	---	---	---	---	0001666 // response to hypoxia // not recorded /// 0006915 // apoptotic process // inferred from electronic annotation /// 0006919 // activation of cysteine-type endopeptidase activity involved in apoptotic process // inferred from electronic annotation /// 0006919 // activation of cysteine-type endopeptidase activity involved in apoptotic process // inferred from sequence or structural similarit…	0005634 // nucleus // not recorded /// 0005737 // cytoplasm // not recorded /// 0005829 // cytosol // not recorded	"0005506 // iron ion binding // inferred from electronic annotation /// 0005515 // protein binding // inferred from electronic annotation /// 0016491 // oxidoreductase activity // inferred from electronic annotation /// 0016705 // oxidoreductase activity, acting on paired donors, with incorporation or reduction of molecular oxygen // inferred from electronic annotation /// 0016706 // oxidoreducta…	---	IPR005123 // Oxoglutarate/iron-dependent dioxygenase // 2.0E-15	---	---	This probe set was annotated using the Matching Probes based pipeline to a Entrez Gene identifier using 3 transcripts. // false // Matching Probes // A	"ENSMUST00000039516(11),NM_028133(11),uc007nns.2"	"ENSMUST00000039516 // ensembl_havana_transcript:known chromosome:GRCm38:12:54178981:54203860:-1 gene:ENSMUSG00000035105 gene_biotype:protein_coding transcript_biotype:protein_coding // ensembl // 11 // --- /// NM_028133 // Mus musculus egl-9 family hypoxia-inducible factor 3 (Egln3), mRNA. // refseq // 11 // --- /// OTTMUST00000088785 // cdna:all chromosome:VEGA56:12:54178981:54203860:-1 Gene:OT…	AF421882 // gb // 5 // Cross Hyb Matching Probes /// BC058278 // gb // 7 // Cross Hyb Matching Probes
1418649_at	209.9	P	60.28	P	3.4821	P	Mouse Genome 430 2.0 Array	Mus musculus	Consensus sequence	GenBank	Mm.33484.1	gb:BB284358 /DB_XREF=gi:16401425 /DB_XREF=BB284358 /CLONE=A930105J21 /FEA=FLmRNA /CNT=122 /TID=Mm.33484.1 /TIER=Stack /STK=16 /UG=Mm.33484 /LL=112407 /UG_GENE=Egln3 /UG_TITLE=EGL nine homolog 3 (C. elegans) /FL=gb:AF421882.1 gb:NM_028133.1	BB284358	Mm.33484	Mm.133037 /// Mm.472562	December 2011 (Mouse Genome Sequencing Consortium and NCBI 38)	chr12:54178980-54203860 (-) // 87.12 // qC1	egl-9 family hypoxia-inducible factor 3	Egln3	chr12 C1|12	est /// full length	ENSMUSG00000035105 /// OTTMUSG00000034921	112407	Q91UZ4	EC:1.14.11.29	---	NP_082409	NM_028133	---	---	---	1932288	---	---	0001666 // response to hypoxia // not recorded /// 0006915 // apoptotic process // inferred from electronic annotation /// 0006919 // activation of cysteine-type endopeptidase activity involved in apoptotic process // inferred from electronic annotation /// 0006919 // activation of cysteine-type endopeptidase activity involved in apoptotic process // inferred from sequence or structural similarit…	0005634 // nucleus // not recorded /// 0005737 // cytoplasm // not recorded /// 0005829 // cytosol // not recorded	"0005506 // iron ion binding // inferred from electronic annotation /// 0005515 // protein binding // inferred from electronic annotation /// 0016491 // oxidoreductase activity // inferred from electronic annotation /// 0016705 // oxidoreductase activity, acting on paired donors, with incorporation or reduction of molecular oxygen // inferred from electronic annotation /// 0016706 // oxidoreducta…	---	IPR005123 // Oxoglutarate/iron-dependent dioxygenase // 2.0E-15	---	---	This probe set was annotated using the Matching Probes based pipeline to a Entrez Gene identifier using 6 transcripts. // false // Matching Probes // A	"AF421882(10),BC044926(11),BC058278(11),ENSMUST00000039516(11),NM_028133(11),uc007nns.2"	"AF421882 // Mus musculus SM-20 mRNA, complete cds. // gb // 10 // --- /// BC044926 // Mus musculus EGL nine homolog 3 (C. elegans), mRNA (cDNA clone MGC:49409 IMAGE:5373240), complete cds. // gb // 11 // --- /// BC058278 // Mus musculus EGL nine homolog 3 (C. elegans), mRNA (cDNA clone MGC:65566 IMAGE:6528802), complete cds. // gb // 11 // --- /// ENSMUST00000039516 // ensembl_havana_transcript:…	---
1418723_at	61.96	P	23.59	P	2.6265	P	Mouse Genome 430 2.0 Array	Mus musculus	Consensus sequence	GenBank	Mm.155520.1	"gb:NM_022983.1 /DB_XREF=gi:12667795 /GEN=Edg7 /FEA=FLmRNA /CNT=41 /TID=Mm.155520.1 /TIER=FL+Stack /STK=19 /UG=Mm.155520 /LL=65086 /DEF=Mus musculus endothelial differentiation, lysophosphatidic acid G-protein-coupled receptor 7 (Edg7), mRNA. /PROD=endothelial differentiation, lysophosphatidicacid G-protein-coupled receptor 7 /FL=gb:AF293845.2 gb:NM_022983.1"	NM_022983	Mm.155520	Mm.155520	December 2011 (Mouse Genome Sequencing Consortium and NCBI 38)	chr3:146220962-146286214 (+) // 98.32 // qH2	lysophosphatidic acid receptor 3	Lpar3	chr3 H2|3 71.03 cM	full length	ENSMUSG00000036832	65086	Q9EQ31 /// Q544B4	---	---	NP_075359	NM_022983	---	---	---	1929469	---	---	0000187 // activation of MAPK activity // inferred from direct assay /// 0007165 // signal transduction // inferred from electronic annotation /// 0007186 // G-protein coupled receptor signaling pathway // inferred from mutant phenotype /// 0007186 // G-protein coupled receptor signaling pathway // not recorded /// 0032060 // bleb assembly // inferred from genetic interaction /// 0043410 // posit…	0005886 // plasma membrane // inferred from electronic annotation /// 0016020 // membrane // inferred from electronic annotation /// 0016021 // integral component of membrane // inferred from electronic annotation /// 0030424 // axon // inferred from direct assay /// 0043231 // intracellular membrane-bounded organelle // inferred from electronic annotation	0001965 // G-protein alpha-subunit binding // not recorded /// 0004871 // signal transducer activity // inferred from electronic annotation /// 0004930 // G-protein coupled receptor activity // inferred from electronic annotation /// 0005543 // phospholipid binding // not recorded /// 0070915 // lysophosphatidic acid receptor activity // inferred from electronic annotation	---	"IPR000276 // G protein-coupled receptor, rhodopsin-like // 2.1E-42"	---	---	This probe set was annotated using the Matching Probes based pipeline to a Entrez Gene identifier using 4 transcripts. // false // Matching Probes // A	"AF293845(11),ENSMUST00000039164(11),NM_022983(11),uc008rra.2"	"AF293845 // Mus musculus lysophosphatidic acid receptor (Edg7) mRNA, complete cds. // gb // 11 // --- /// ENSMUST00000039164 // ensembl:known chromosome:GRCm38:3:146220961:146286214:1 gene:ENSMUSG00000036832 gene_biotype:protein_coding transcript_biotype:protein_coding // ensembl // 11 // --- /// NM_022983 // Mus musculus lysophosphatidic acid receptor 3 (Lpar3), mRNA. // refseq // 11 // --- ///…	---
1418734_at	95.17	P	13.58	A	7.0081	P	Mouse Genome 430 2.0 Array	Mus musculus	Consensus sequence	GenBank	Mm.98914.1	"gb:U96752.1 /DB_XREF=gi:2454274 /FEA=FLmRNA /CNT=32 /TID=Mm.98914.1 /TIER=FL+Stack /STK=19 /UG=Mm.98914 /LL=15006 /UG_GENE=H2-Q1 /DEF=Mus musculus major histocompability complex Q1b mRNA, complete cds. /PROD=major histocompability complex Q1b /FL=gb:U96752.1 gb:NM_010390.1"	U96752	Mm.98914	Mm.427969 /// Mm.472261 /// Mm.486609	December 2011 (Mouse Genome Sequencing Consortium and NCBI 38)	chr17:35320552-35346459 (+) // 62.21 // qB1	"histocompatibility 2, Q region locus 2"	H2-Q2	chr17 B1|17 18.64 cM	est /// full length	ENSMUSG00000091705 /// OTTMUSG00000037101	15013	G3UY91 /// Q0WXI7 /// Q31198 /// Q4KN81	---	---	NP_034522 /// XP_006523760 /// XP_006525391 /// XP_006536603 /// XP_006537337	NM_010392 /// XM_006523697 /// XM_006525328 /// XM_006536540 /// XM_006537274	---	---	---	---	---	---	0001916 // positive regulation of T cell mediated cytotoxicity // inferred from electronic annotation /// 0002376 // immune system process // inferred from electronic annotation /// 0002474 // antigen processing and presentation of peptide antigen via MHC class I // not recorded /// 0006955 // immune response // inferred from electronic annotation /// 0019882 // antigen processing and presentatio…	0005886 // plasma membrane // not recorded /// 0009986 // cell surface // not recorded /// 0016020 // membrane // inferred from electronic annotation /// 0016021 // integral component of membrane // inferred from electronic annotation /// 0042612 // MHC class I protein complex // not recorded /// 0070062 // extracellular vesicular exosome // not recorded	0005102 // receptor binding // not recorded /// 0030881 // beta-2-microglobulin binding // not recorded /// 0042277 // peptide binding // not recorded /// 0042605 // peptide antigen binding // not recorded /// 0044822 // poly(A) RNA binding // not recorded /// 0046977 // TAP binding // not recorded /// 0046982 // protein heterodimerization activity // not recorded	---	"IPR010579 // MHC class I, alpha chain, C-terminal // 2.1E-18"	---	---	This probe set was annotated using the Matching Probes based pipeline to a Entrez Gene identifier using 1 transcripts. // false // Matching Probes // A	ENSMUST00000173115(11)	ENSMUST00000173115 // havana:known chromosome:GRCm38:17:35344999:35346762:1 gene:ENSMUSG00000091705 gene_biotype:protein_coding transcript_biotype:protein_coding // ensembl // 11 // --- /// NONMMUT029439 // Non-coding transcript identified by NONCODE: Linc // noncode // 11 // --- /// OTTMUST00000095511 // cdna:all chromosome:VEGA56:17:35344999:35346762:1 Gene:OTTMUSG00000037101 // vega // 11 // -…	OTTMUST00000095503 // vega // 1 // Cross Hyb Matching Probes /// OTTMUST00000095504 // vega // 1 // Cross Hyb Matching Probes /// OTTMUST00000095502 // vega // 1 // Cross Hyb Matching Probes /// OTTMUST00000102875 // vega // 1 // Cross Hyb Matching Probes /// OTTMUST00000102876 // vega // 1 // Cross Hyb Matching Probes /// OTTMUST00000102877 // vega // 1 // Cross Hyb Matching Probes /// OTTMUST00…
1418778_at	353.67	P	153.57	P	2.303	P	Mouse Genome 430 2.0 Array	Mus musculus	Consensus sequence	GenBank	Mm.31056.1	"gb:NM_025779.1 /DB_XREF=gi:13385247 /GEN=9030408N13Rik /FEA=FLmRNA /CNT=27 /TID=Mm.31056.1 /TIER=FL+Stack /STK=18 /UG=Mm.31056 /LL=66815 /DEF=Mus musculus RIKEN cDNA 9030408N13 gene (9030408N13Rik), mRNA. /PROD=RIKEN cDNA 9030408N13 gene /FL=gb:NM_025779.1"	NM_025779	Mm.31056	Mm.31056	December 2011 (Mouse Genome Sequencing Consortium and NCBI 38)	chr3:129914960-129970137 (-) // 99.92 // qG3	coiled-coil domain containing 109B	Ccdc109b	chr3|3 H1	full length	ENSMUSG00000027994 /// OTTMUSG00000026525	66815	Q810S1 /// D6RI54 /// D6RIL8 /// F6SD17	---	---	NP_001280573 /// NP_080055 /// XP_006501963 /// XP_006501964 /// XP_006501965	NM_001293644 /// NM_025779 /// XM_006501900 /// XM_006501901 /// XM_006501902	---	---	---	1914065	---	---	0006810 // transport // inferred from electronic annotation /// 0006811 // ion transport // inferred from electronic annotation /// 0006816 // calcium ion transport // inferred from electronic annotation /// 0006851 // mitochondrial calcium ion transport // inferred from mutant phenotype /// 0051560 // mitochondrial calcium ion homeostasis // inferred from mutant phenotype	0005739 // mitochondrion // inferred from mutant phenotype /// 0005743 // mitochondrial inner membrane // inferred from electronic annotation /// 0016020 // membrane // inferred from electronic annotation /// 0016021 // integral component of membrane // inferred from electronic annotation /// 0031224 // intrinsic component of membrane // inferred from direct assay /// 0031305 // integral componen…	0005216 // ion channel activity // inferred from direct assay /// 0005515 // protein binding // inferred from physical interaction /// 0019855 // calcium channel inhibitor activity // inferred from direct assay	---	"IPR006769 // Coiled-coil domain containing protein 109, C-terminal // 6.9E-63"	---	---	This probe set was annotated using the Matching Probes based pipeline to a Entrez Gene identifier using 7 transcripts. // false // Matching Probes // A	"BC049571(11),ENSMUST00000029624(11),ENSMUST00000153506(10),NM_001293644(10),NM_025779(11),uc008rir.2,uc008ris.2"	"BC049571 // Mus musculus coiled-coil domain containing 109B, mRNA (cDNA clone MGC:58175 IMAGE:6588325), complete cds. // gb // 11 // --- /// ENSMUST00000029624 // ensembl_havana_transcript:known chromosome:GRCm38:3:129914960:129970206:-1 gene:ENSMUSG00000027994 gene_biotype:protein_coding transcript_biotype:protein_coding // ensembl // 11 // --- /// ENSMUST00000153506 // havana:known chromosome:…	OTTMUST00000065625 // vega // 2 // Cross Hyb Matching Probes /// GENSCAN00000022157 // ensembl // 8 // Cross Hyb Matching Probes /// ENSMUST00000146340 // ensembl // 2 // Cross Hyb Matching Probes /// BC038176 // gb_htc // 11 // Negative Strand Matching Probes
1418824_at	94.72	P	40.53	P	2.337	P	Mouse Genome 430 2.0 Array	Mus musculus	Consensus sequence	GenBank	Mm.196526.1	gb:BI248938 /DB_XREF=gi:14795819 /DB_XREF=602992540F1 /CLONE=IMAGE:5148537 /FEA=FLmRNA /CNT=84 /TID=Mm.196526.1 /TIER=ConsEnd /STK=0 /UG=Mm.196526 /LL=11845 /UG_GENE=Arf6 /UG_TITLE=ADP-ribosylation factor 6 /FL=gb:BC003478.1 gb:D87903.1 gb:NM_007481.1	BI248938	Mm.196526	Mm.27308 /// Mm.457321	December 2011 (Mouse Genome Sequencing Consortium and NCBI 38)	chr12:69370483-69375104 (+) // 82.17 // qC2	ADP-ribosylation factor 6	Arf6	chr12 C2|12	est /// full length	ENSMUSG00000044147	11845	P62331 /// Q3U0D7	EC:3.6.5.1 /// EC:3.6.5.2 /// EC:3.6.5.3 /// EC:3.6.5.4	---	NP_031507	NM_007481	---	---	---	---	---	---	0001889 // liver development // inferred from mutant phenotype /// 0006184 // GTP catabolic process // traceable author statement /// 0006810 // transport // inferred from electronic annotation /// 0006886 // intracellular protein transport // inferred from electronic annotation /// 0007049 // cell cycle // inferred from electronic annotation /// 0007186 // G-protein coupled receptor signaling pa…	0001726 // ruffle // not recorded /// 0005622 // intracellular // inferred from electronic annotation /// 0005634 // nucleus // inferred from electronic annotation /// 0005737 // cytoplasm // inferred from direct assay /// 0005768 // endosome // inferred from direct assay /// 0005768 // endosome // not recorded /// 0005768 // endosome // traceable author statement /// 0005769 // early endosome //…	0000166 // nucleotide binding // inferred from electronic annotation /// 0003924 // GTPase activity // traceable author statement /// 0004871 // signal transducer activity // inferred from electronic annotation /// 0005515 // protein binding // inferred from physical interaction /// 0005525 // GTP binding // traceable author statement /// 0019001 // guanyl nucleotide binding // inferred from elec…	---	"IPR001019 // Guanine nucleotide binding protein (G-protein), alpha subunit // 1.6E-13 /// IPR001806 // Small GTPase superfamily // 8.2E-18 /// IPR006689 // Small GTPase superfamily, ARF/SAR type // 1.4E-81 /// IPR006762 // Gtr1/RagA G protein // 6.0E-14 /// IPR013684 // Mitochondrial Rho-like // 3.0E-11 /// IPR019009 // Signal recognition particle receptor, beta subunit // 1.4E-16"	---	---	This probe set was annotated using the Matching Probes based pipeline to a Entrez Gene identifier using 3 transcripts. // false // Matching Probes // A	"ENSMUST00000050063(10),NM_007481(10),uc007nsj.1"	"ENSMUST00000050063 // ensembl:known chromosome:GRCm38:12:69372150:69375979:1 gene:ENSMUSG00000044147 gene_biotype:protein_coding transcript_biotype:protein_coding // ensembl // 10 // --- /// NM_007481 // Mus musculus ADP-ribosylation factor 6 (Arf6), mRNA. // refseq // 10 // --- /// uc007nsj.1 // --- // ucsc_genes // 10 // ---"	OTTMUST00000013824 // vega // 1 // Cross Hyb Matching Probes /// AK134008 // gb_htc // 1 // Cross Hyb Matching Probes /// ENSMUST00000150172 // ensembl // 1 // Cross Hyb Matching Probes
1418831_at	636.19	P	280.44	P	2.2685	P	Mouse Genome 430 2.0 Array	Mus musculus	Consensus sequence	GenBank	Mm.29603.1	"gb:NM_019762.1 /DB_XREF=gi:9790162 /GEN=Pkp3 /FEA=FLmRNA /CNT=100 /TID=Mm.29603.1 /TIER=FL+Stack /STK=17 /UG=Mm.29603 /LL=56460 /DEF=Mus musculus plakophilin 3 (Pkp3), mRNA. /PROD=plakophilin 3 /FL=gb:AF136719.1 gb:NM_019762.1"	AW475993	Mm.29603	Mm.350037	December 2011 (Mouse Genome Sequencing Consortium and NCBI 38)	chr7:141079732-141090510 (+) // 97.79 // qF5	plakophilin 3	Pkp3	chr7 F5|7	full length	ENSMUSG00000054065 /// OTTMUSG00000028871	56460	Q9QY23 /// E0CY06 /// E0CY75 /// E0CYP0 /// F6V8P6	---	---	NP_001156396 /// NP_062736 /// XP_006536278	NM_001162924 /// NM_019762 /// XM_006536215	---	---	---	1891830	---	---	0002159 // desmosome assembly // not recorded /// 0007155 // cell adhesion // inferred from electronic annotation /// 0016337 // single organismal cell-cell adhesion // inferred from electronic annotation /// 0090002 // establishment of protein localization to plasma membrane // not recorded	0005634 // nucleus // inferred from sequence or structural similarity /// 0005886 // plasma membrane // not recorded /// 0005914 // spot adherens junction // inferred from sequence or structural similarity /// 0030054 // cell junction // inferred from electronic annotation /// 0030057 // desmosome // inferred from direct assay	0005488 // binding // inferred from electronic annotation /// 0005515 // protein binding // inferred from physical interaction /// 0050839 // cell adhesion molecule binding // not recorded	---	IPR000225 // Armadillo // 2.2E-10 /// IPR000225 // Armadillo // 2.2E-10	---	---	This probe set was annotated using the Matching Probes based pipeline to a Entrez Gene identifier using 12 transcripts. // false // Matching Probes // A	"AF136719(11),AK154376(11),BC090668(11),BC139775(10),ENSMUST00000066873(11),ENSMUST00000106039(11),ENSMUST00000160403(11),NM_001162924(11),NM_019762(11),uc009kjh.2,uc009kji.2,uc009kjj.2"	"AF136719 // Mus musculus plakophilin-3 (Pkp3) mRNA, complete cds. // gb // 11 // --- /// AK154376 // Mus musculus NOD-derived CD11c +ve dendritic cells cDNA, RIKEN full-length enriched library, clone:F630025F17 product:plakophilin 3, full insert sequence. // gb_htc // 11 // --- /// BC090668 // Mus musculus plakophilin 3, mRNA (cDNA clone MGC:116025 IMAGE:30696296), complete cds. // gb // 11 // -…	OTTMUST00000071514 // vega // 4 // Cross Hyb Matching Probes /// OTTMUST00000071512 // vega // 8 // Cross Hyb Matching Probes /// GENSCAN00000007548 // ensembl // 5 // Cross Hyb Matching Probes /// ENSMUST00000161142 // ensembl // 4 // Cross Hyb Matching Probes /// ENSMUST00000160356 // ensembl // 8 // Cross Hyb Matching Probes /// NONMMUT064177 // noncode // 4 // Cross Hyb Matching Probes
1418832_at	384.93	P	168.25	A	2.2878	P	Mouse Genome 430 2.0 Array	Mus musculus	Consensus sequence	GenBank	Mm.29603.1	gb:AW475993 /DB_XREF=gi:7046099 /DB_XREF=uq74f12.x1 /CLONE=IMAGE:2936879 /FEA=FLmRNA /CNT=100 /TID=Mm.29603.1 /TIER=Stack /STK=9 /UG=Mm.29603 /LL=56460 /UG_GENE=Pkp3 /UG_TITLE=plakophilin 3 /FL=gb:AF136719.1 gb:NM_019762.1	AW475993	Mm.29603	Mm.350037	December 2011 (Mouse Genome Sequencing Consortium and NCBI 38)	chr7:141079732-141090510 (+) // 97.79 // qF5	plakophilin 3	Pkp3	chr7 F5|7	full length	ENSMUSG00000054065 /// OTTMUSG00000028871	56460	Q9QY23 /// E0CY06 /// E0CY75 /// E0CYP0 /// F6V8P6	---	---	NP_001156396 /// NP_062736 /// XP_006536278	NM_001162924 /// NM_019762 /// XM_006536215	---	---	---	1891830	---	---	0002159 // desmosome assembly // not recorded /// 0007155 // cell adhesion // inferred from electronic annotation /// 0016337 // single organismal cell-cell adhesion // inferred from electronic annotation /// 0090002 // establishment of protein localization to plasma membrane // not recorded	0005634 // nucleus // inferred from sequence or structural similarity /// 0005886 // plasma membrane // not recorded /// 0005914 // spot adherens junction // inferred from sequence or structural similarity /// 0030054 // cell junction // inferred from electronic annotation /// 0030057 // desmosome // inferred from direct assay	0005488 // binding // inferred from electronic annotation /// 0005515 // protein binding // inferred from physical interaction /// 0050839 // cell adhesion molecule binding // not recorded	---	IPR000225 // Armadillo // 2.2E-10 /// IPR000225 // Armadillo // 2.2E-10	---	---	This probe set was annotated using the Matching Probes based pipeline to a Entrez Gene identifier using 10 transcripts. // false // Matching Probes // A	"AF136719(11),BC090668(11),BC139775(11),ENSMUST00000066873(11),ENSMUST00000106039(11),ENSMUST00000160615(9),NM_001162924(11),NM_019762(11),uc009kjh.2,uc009kji.2"	"AF136719 // Mus musculus plakophilin-3 (Pkp3) mRNA, complete cds. // gb // 11 // --- /// BC090668 // Mus musculus plakophilin 3, mRNA (cDNA clone MGC:116025 IMAGE:30696296), complete cds. // gb // 11 // --- /// BC139775 // Mus musculus plakophilin 3, mRNA (cDNA clone MGC:150324 IMAGE:40111915), complete cds. // gb // 11 // --- /// ENSMUST00000066873 // ensembl_havana_transcript:known chromosome:…	OTTMUST00000071510 // vega // 8 // Cross Hyb Matching Probes /// OTTMUST00000071517 // vega // 7 // Cross Hyb Matching Probes /// uc009kjj.2 // ucsc_genes // 8 // Cross Hyb Matching Probes /// AK154376 // gb_htc // 8 // Cross Hyb Matching Probes /// ENSMUST00000160403 // ensembl // 8 // Cross Hyb Matching Probes /// ENSMUST00000159253 // ensembl // 7 // Cross Hyb Matching Probes
1418910_at	68.47	P	30.45	P	2.2486	P	Mouse Genome 430 2.0 Array	Mus musculus	Consensus sequence	GenBank	Mm.595.1	"gb:NM_007557.1 /DB_XREF=gi:6680799 /GEN=Bmp7 /FEA=FLmRNA /CNT=35 /TID=Mm.595.1 /TIER=FL+Stack /STK=16 /UG=Mm.595 /LL=12162 /DEF=Mus musculus bone morphogenetic protein 7 (Bmp7), mRNA. /PROD=bone morphogenetic protein 7 /FL=gb:BC010771.1 gb:NM_007557.1"	NM_007557	Mm.595	Mm.490613 /// Mm.595	December 2011 (Mouse Genome Sequencing Consortium and NCBI 38)	chr2:172869434-172940307 (-) // 98.97 // qH3	bone morphogenetic protein 7	Bmp7	chr2 H3|2 95.54 cM	est /// full length	ENSMUSG00000008999 /// OTTMUSG00000016684	12162	P23359	---	---	NP_031583	NM_007557	---	---	---	103302	---	---	"0001503 // ossification // inferred from electronic annotation /// 0001654 // eye development // inferred from mutant phenotype /// 0001656 // metanephros development // inferred from electronic annotation /// 0001657 // ureteric bud development // inferred from mutant phenotype /// 0001707 // mesoderm formation // inferred from genetic interaction /// 0001822 // kidney development // inferred f…	0005576 // extracellular region // inferred from electronic annotation /// 0005615 // extracellular space // inferred from direct assay /// 0005615 // extracellular space // not recorded /// 0031012 // extracellular matrix // not recorded /// 0031988 // membrane-bounded vesicle // not recorded	0005125 // cytokine activity // traceable author statement /// 0005515 // protein binding // inferred from physical interaction /// 0008083 // growth factor activity // inferred from electronic annotation /// 0008201 // heparin binding // not recorded /// 0070700 // BMP receptor binding // not recorded	---	"IPR001111 // Transforming growth factor-beta, N-terminal // 6.5E-71 /// IPR001839 // Transforming growth factor-beta, C-terminal // 2.1E-47"	---	---	This probe set was annotated using the Matching Probes based pipeline to a Entrez Gene identifier using 4 transcripts. // false // Matching Probes // A	"BC010771(11),ENSMUST00000009143(11),NM_007557(11),uc008odb.3"	"BC010771 // Mus musculus bone morphogenetic protein 7, mRNA (cDNA clone MGC:18610 IMAGE:4218495), complete cds. // gb // 11 // --- /// ENSMUST00000009143 // ensembl_havana_transcript:known chromosome:GRCm38:2:172868012:172940321:-1 gene:ENSMUSG00000008999 gene_biotype:protein_coding transcript_biotype:protein_coding // ensembl // 11 // --- /// NM_007557 // Mus musculus bone morphogenetic protein…	GENSCAN00000031691 // ensembl // 2 // Cross Hyb Matching Probes
1418932_at	517.78	P	251.38	P	2.0598	P	Mouse Genome 430 2.0 Array	Mus musculus	Consensus sequence	GenBank	Mm.136604.1	"gb:AY061760.1 /DB_XREF=gi:16923256 /FEA=FLmRNA /CNT=27 /TID=Mm.136604.1 /TIER=FL+Stack /STK=16 /UG=Mm.136604 /LL=18030 /UG_GENE=Nfil3 /DEF=Mus musculus embryo implantation related NFIL3E4BP4-like transcription factor mRNA, complete cds. /PROD=embryo implantation related NFIL3E4BP4-liketranscription factor /FL=gb:AY061760.1 gb:NM_017373.1"	AY061760	Mm.136604	Mm.136604	December 2011 (Mouse Genome Sequencing Consortium and NCBI 38)	chr13:52967209-52981018 (-) // 97.54 // qB1	"nuclear factor, interleukin 3, regulated"	Nfil3	chr13 B1|13 27.68 cM	full length	ENSMUSG00000056749 /// OTTMUSG00000020972	18030	O08750 /// O89065	---	---	NP_059069 /// XP_006516938 /// XP_006516939 /// XP_006516940 /// XP_006516941 /// XP_006516942	NM_017373 /// XM_006516875 /// XM_006516876 /// XM_006516877 /// XM_006516878 /// XM_006516879	---	---	---	109495	---	---	"0000122 // negative regulation of transcription from RNA polymerase II promoter // not recorded /// 0006351 // transcription, DNA-templated // inferred from electronic annotation /// 0006355 // regulation of transcription, DNA-templated // inferred from electronic annotation /// 0006366 // transcription from RNA polymerase II promoter // not recorded /// 0007623 // circadian rhythm // inferred f…	0005634 // nucleus // inferred from electronic annotation	0000977 // RNA polymerase II regulatory region sequence-specific DNA binding // not recorded /// 0000979 // RNA polymerase II core promoter sequence-specific DNA binding // inferred from direct assay /// 0001078 // RNA polymerase II core promoter proximal region sequence-specific DNA binding transcription factor activity involved in negative regulation of transcription // not recorded /// 0003677…	---	IPR004827 // Basic-leucine zipper domain // 4.0E-18 /// IPR004827 // Basic-leucine zipper domain // 6.1E-9 /// IPR010533 // Vertebrate interleukin-3 regulated transcription factor // 2.1E-222	---	---	This probe set was annotated using the Matching Probes based pipeline to a Entrez Gene identifier using 10 transcripts. // false // Matching Probes // A	"AK145451(9),AY061760(11),BC031377(11),BC100384(11),ENSMUST00000071065(11),NM_017373(11),uc007qnh.1,uc007qni.1,XM_006516876(11),XM_006516879(11)"	"AK145451 // Mus musculus 1 cell embryo 1 cell cDNA, RIKEN full-length enriched library, clone:I0C0047D12 product:nuclear factor, interleukin 3, regulated, full insert sequence. // gb_htc // 9 // --- /// AY061760 // Mus musculus embryo implantation related NFIL3/E4BP4-like transcription factor mRNA, complete cds. // gb // 11 // --- /// BC031377 // Mus musculus nuclear factor, interleukin 3, regul…	GENSCAN00000018590 // ensembl // 7 // Cross Hyb Matching Probes
1418982_at	204.84	P	80.66	A	2.5395	P	Mouse Genome 430 2.0 Array	Mus musculus	Consensus sequence	GenBank	Mm.34537.1	"gb:BC011118.1 /DB_XREF=gi:15029793 /FEA=FLmRNA /CNT=96 /TID=Mm.34537.1 /TIER=FL+Stack /STK=15 /UG=Mm.34537 /LL=12606 /UG_GENE=Cebpa /DEF=Mus musculus, Similar to CCAATenhancer binding protein (CEBP), alpha, clone MGC:18705 IMAGE:4194023, mRNA, complete cds. /PROD=Similar to CCAATenhancer binding protein(CEBP), alpha /FL=gb:NM_007678.1 gb:BC011118.1"	BC011118	Mm.34537	Mm.349667	December 2011 (Mouse Genome Sequencing Consortium and NCBI 38)	chr7:35119302-35121926 (+) // 92.04 // qB2	"CCAAT/enhancer binding protein (C/EBP), alpha"	Cebpa	chr7 B1|7 21.02 cM	full length	ENSMUSG00000034957	12606	P53566 /// Q3U2H8	---	---	NP_001274443 /// NP_001274444 /// NP_001274450 /// NP_001274452 /// NP_031704	NM_001287514 /// NM_001287515 /// NM_001287521 /// NM_001287523 /// NM_007678	---	---	---	99480	---	---	"0000050 // urea cycle // inferred from direct assay /// 0000122 // negative regulation of transcription from RNA polymerase II promoter // inferred from direct assay /// 0001889 // liver development // inferred from mutant phenotype /// 0001892 // embryonic placenta development // inferred from genetic interaction /// 0006351 // transcription, DNA-templated // not recorded /// 0006351 // transcr…	0005634 // nucleus // inferred from direct assay /// 0005634 // nucleus // not recorded /// 0005654 // nucleoplasm // traceable author statement /// 0005667 // transcription factor complex // inferred from direct assay /// 0005667 // transcription factor complex // not recorded /// 0016363 // nuclear matrix // not recorded /// 0035189 // Rb-E2F complex // not recorded /// 0043234 // protein compl…	0000978 // RNA polymerase II core promoter proximal region sequence-specific DNA binding // inferred from direct assay /// 0001077 // RNA polymerase II core promoter proximal region sequence-specific DNA binding transcription factor activity involved in positive regulation of transcription // inferred from direct assay /// 0003677 // DNA binding // inferred from direct assay /// 0003677 // DNA bi…	---	IPR004827 // Basic-leucine zipper domain // 7.4E-20 /// IPR004827 // Basic-leucine zipper domain // 3.8E-10	---	---	This probe set was annotated using the Matching Probes based pipeline to a Entrez Gene identifier using 10 transcripts. // false // Matching Probes // A	"BC011118(11),BC051102(11),BC058161(11),ENSMUST00000042985(11),NM_001287514(11),NM_001287515(11),NM_001287521(11),NM_001287523(11),NM_007678(11),uc009gjl.2"	"BC011118 // Mus musculus CCAAT/enhancer binding protein (C/EBP), alpha, mRNA (cDNA clone MGC:18705 IMAGE:4194023), complete cds. // gb // 11 // --- /// BC051102 // Mus musculus CCAAT/enhancer binding protein (C/EBP), alpha, mRNA (cDNA clone MGC:58988 IMAGE:5051761), complete cds. // gb // 11 // --- /// BC058161 // Mus musculus CCAAT/enhancer binding protein (C/EBP), alpha, mRNA (cDNA clone MGC:6…	BC028890 // gb // 3 // Cross Hyb Matching Probes
1418990_at	50.19	P	24.18	P	2.0757	P	Mouse Genome 430 2.0 Array	Mus musculus	Consensus sequence	GenBank	Mm.2072.1	"gb:NM_025658.1 /DB_XREF=gi:13385121 /GEN=2210417J23Rik /FEA=FLmRNA /CNT=27 /TID=Mm.2072.1 /TIER=FL+Stack /STK=15 /UG=Mm.2072 /LL=66607 /DEF=Mus musculus RIKEN cDNA 2210417J23 gene (2210417J23Rik), mRNA. /PROD=RIKEN cDNA 2210417J23 /FL=gb:NM_025658.1 gb:AF237915.1"	NM_025658	Mm.2072	Mm.401992 /// Mm.441056	December 2011 (Mouse Genome Sequencing Consortium and NCBI 38)	chr19:11536800-11558840 (+) // 68.0 // qA	"membrane-spanning 4-domains, subfamily A, member 4D"	Ms4a4d	chr19 A|19	est /// full length	ENSMUSG00000024678 /// OTTMUSG00000028272	66607	Q99N05	---	---	NP_079934	NM_025658	---	---	---	1913857	---	---	---	0016020 // membrane // inferred from electronic annotation /// 0016021 // integral component of membrane // inferred from electronic annotation	---	---	IPR007237 // CD20-like // 8.4E-28	---	---	This probe set was annotated using the Matching Probes based pipeline to a Entrez Gene identifier using 5 transcripts. // false // Matching Probes // A	"AF237915(11),BC069842(11),ENSMUST00000025581(11),NM_025658(11),uc008gsl.1"	"AF237915 // Mus musculus MS4A4D protein mRNA, complete cds. // gb // 11 // --- /// BC069842 // Mus musculus membrane-spanning 4-domains, subfamily A, member 4D, mRNA (cDNA clone MGC:77996 IMAGE:30446709), complete cds. // gb // 11 // --- /// ENSMUST00000025581 // ensembl_havana_transcript:known chromosome:GRCm38:19:11536801:11558467:1 gene:ENSMUSG00000024678 gene_biotype:protein_coding transcrip…	---
1419004_s_at	2915.53	P	1424.16	P	2.0472	P	Mouse Genome 430 2.0 Array	Mus musculus	Consensus sequence	GenBank	Mm.196731.1	"gb:L16462.1 /DB_XREF=gi:293273 /FEA=FLmRNA /CNT=22 /TID=Mm.196731.1 /TIER=FL+Stack /STK=15 /UG=Mm.196731 /LL=12044 /UG_GENE=Bcl2a1a /DEF=Mus musculus hemopoietic-specific early response protein (A1) mRNA, complete cds. /PROD=hemopoietic-specific early-response protein /FL=gb:NM_009742.1 gb:L16462.1"	L16462	Mm.196731	Mm.378888 /// Mm.425593 /// Mm.479217	December 2011 (Mouse Genome Sequencing Consortium and NCBI 38)	chr9:88956860-88962419 (+) // 97.05 // qE3.1 /// chr9:89199169-89207829 (+) // 96.6 // qE3.1 /// chr9:88723284-88732046 (-) // 97.73 // qE3.1	B cell leukemia/lymphoma 2 related protein A1a /// B cell leukemia/lymphoma 2 related protein A1b /// B cell leukemia/lymphoma 2 related protein A1d	Bcl2a1a /// Bcl2a1b /// Bcl2a1d	chr9 E3.1|9 /// chr9 E3.1|9 47.24 cM	full length	ENSMUSG00000089929 /// ENSMUSG00000093809 /// ENSMUSG00000096581 /// OTTMUSG00000031931	12044 /// 12045 /// 12047	O55179 /// Q3TN22 /// Q07440 /// O55177 /// Q497M6 /// Q4FK02 /// Q8K164	---	---	NP_031560 /// NP_031562 /// NP_033872	NM_007534 /// NM_007536 /// NM_009742	---	---	---	102687 /// 1278325 /// 1278326	---	---	0001782 // B cell homeostasis // inferred from direct assay /// 0002903 // negative regulation of B cell apoptotic process // inferred from direct assay /// 0006915 // apoptotic process // inferred from electronic annotation /// 0008630 // intrinsic apoptotic signaling pathway in response to DNA damage // not recorded /// 0030217 // T cell differentiation // inferred from mutant phenotype /// 004…	0005737 // cytoplasm // inferred from electronic annotation /// 0005741 // mitochondrial outer membrane // not recorded	0005515 // protein binding // inferred from physical interaction /// 0042803 // protein homodimerization activity // not recorded /// 0043027 // cysteine-type endopeptidase inhibitor activity involved in apoptotic process // inferred from direct assay /// 0046982 // protein heterodimerization activity // not recorded /// 0051400 // BH domain binding // not recorded	Apoptosis_KEGG // GenMAPP	IPR026298 // Blc2 family // 1.7E-31 /// IPR026298 // Blc2 family // 8.0E-32 /// IPR026298 // Blc2 family // 9.3E-31	---	---	This probe set was annotated using the Matching Probes based pipeline to a Entrez Gene identifier using 16 transcripts. // true // Matching Probes // A	"OTTMUST00000119490(11),OTTMUST00000121120(11),OTTMUST00000079195(11),UC009QZC.1(11),UC009QZH.1(11),UC009QZJ.2(11),NM_007534(11),NM_007536(11),NM_009742(11),BC027536(11),BC028762(11),BC100462(11),BC116240(11),BC116241(11),CT010250(11),L16462(11),GENSCAN00000011634(11),GENSCAN00000011647(11),ENSMUST00000068569(11),ENSMUST00000098486(11),ENSMUST00000098485(11)"	"BC027536 // Mus musculus B-cell leukemia/lymphoma 2 related protein A1d, mRNA (cDNA clone MGC:41219 IMAGE:1363928), complete cds. // gb // 11 // --- /// BC028762 // Mus musculus B-cell leukemia/lymphoma 2 related protein A1a, mRNA (cDNA clone MGC:41220 IMAGE:1226745), complete cds. // gb // 11 // --- /// BC100462 // Mus musculus B-cell leukemia/lymphoma 2 related protein A1b, mRNA (cDNA clone MG…	OTTMUST00000121494 // vega // 5 // Cross Hyb Matching Probes /// OTTMUST00000084922 // vega // 2 // Cross Hyb Matching Probes /// uc009rxd.1 // ucsc_genes // 2 // Cross Hyb Matching Probes /// NM_007535 // refseq // 2 // Cross Hyb Matching Probes /// BC120720 // gb // 2 // Cross Hyb Matching Probes /// GENSCAN00000011631 // ensembl // 5 // Cross Hyb Matching Probes /// ENSMUST00000066460 // ensem…
1419083_at	247.83	P	92.71	P	2.6732	P	Mouse Genome 430 2.0 Array	Mus musculus	Consensus sequence	GenBank	Mm.6426.1	"gb:NM_011613.1 /DB_XREF=gi:6755832 /GEN=Tnfsf11 /FEA=FLmRNA /CNT=22 /TID=Mm.6426.1 /TIER=FL+Stack /STK=14 /UG=Mm.6426 /LL=21943 /DEF=Mus musculus tumor necrosis factor (ligand) superfamily, member 11 (Tnfsf11), mRNA. /PROD=tumor necrosis factor (ligand) superfamily,member 11 /FL=gb:NM_011613.1 gb:AF019048.1 gb:AF053713.1 gb:AF013170.1 gb:AB008426.1 gb:AB036798.1 gb:AB032772.1"	NM_011613	Mm.6426	Mm.249221	December 2011 (Mouse Genome Sequencing Consortium and NCBI 38)	chr14:78277445-78308027 (-) // 95.31 // qD3	"tumor necrosis factor (ligand) superfamily, member 11"	Tnfsf11	chr14 D3|14 41.26 cM	full length	ENSMUSG00000022015	21943	O35235 /// Q059M3	---	---	NP_035743	NM_011613	---	---	---	1100089	---	---	0001503 // ossification // inferred from mutant phenotype /// 0002158 // osteoclast proliferation // inferred from direct assay /// 0002548 // monocyte chemotaxis // not recorded /// 0006955 // immune response // inferred from electronic annotation /// 0007257 // activation of JUN kinase activity // inferred from direct assay /// 0007275 // multicellular organismal development // inferred from el…	0005576 // extracellular region // inferred from electronic annotation /// 0005615 // extracellular space // inferred from electronic annotation /// 0005622 // intracellular // inferred from direct assay /// 0005737 // cytoplasm // inferred from electronic annotation /// 0005886 // plasma membrane // inferred from electronic annotation /// 0016020 // membrane // inferred from electronic annotatio…	0005125 // cytokine activity // not recorded /// 0005164 // tumor necrosis factor receptor binding // inferred from electronic annotation /// 0005515 // protein binding // inferred from physical interaction /// 0032813 // tumor necrosis factor receptor superfamily binding // inferred from physical interaction	---	IPR006052 // Tumour necrosis factor domain // 1.5E-36	---	---	This probe set was annotated using the Matching Probes based pipeline to a Entrez Gene identifier using 6 transcripts. // false // Matching Probes // A	"AF013170(11),AF019048(11),AF053713(11),ENSMUST00000022592(11),NM_011613(11),uc007ush.1"	"AF013170 // Mus musculus TNF-related ligand TRANCE mRNA, complete cds. // gb // 11 // --- /// AF019048 // Mus musculus receptor activator of nuclear factor kappa B ligand (RANKL) mRNA, complete cds. // gb // 11 // --- /// AF053713 // Mus musculus osteoprotegerin ligand mRNA, complete cds. // gb // 11 // --- /// ENSMUST00000022592 // ensembl:known chromosome:GRCm38:14:78277445:78308043:-1 gene:EN…	NONMMUT021743 // noncode // 7 // Cross Hyb Matching Probes
1419091_a_at	2181.82	P	948.52	P	2.3002	P	Mouse Genome 430 2.0 Array	Mus musculus	Consensus sequence	GenBank	Mm.584.1	"gb:NM_007585.1 /DB_XREF=gi:6996912 /GEN=Anxa2 /FEA=FLmRNA /CNT=99 /TID=Mm.584.1 /TIER=FL+Stack /STK=13 /UG=Mm.584 /LL=12306 /DEF=Mus musculus annexin A2 (Anxa2), mRNA. /PROD=calpactin I heavy chain /FL=gb:BC003327.1 gb:M14044.1 gb:NM_007585.1 gb:BC005763.1 gb:D10024.1"	NM_007585	Mm.584	Mm.238343	December 2011 (Mouse Genome Sequencing Consortium and NCBI 38)	chr9:69453651-69491789 (+) // 96.84 // qC	annexin A2	Anxa2	chr9 C|9 38.58 cM	full length	ENSMUSG00000032231 /// OTTMUSG00000030907	12306	P07356 /// B0V2N5 /// B0V2N7 /// B0V2N8 /// Q3UCD3 /// Q542G9 /// Q99KH3 /// Q9CZI7	---	---	NP_031611 /// XP_006510859	NM_007585 /// XM_006510796	---	---	---	88246	---	---	0001525 // angiogenesis // inferred from mutant phenotype /// 0001765 // membrane raft assembly // not recorded /// 0001934 // positive regulation of protein phosphorylation // not recorded /// 0006900 // membrane budding // not recorded /// 0007589 // body fluid secretion // not recorded /// 0030199 // collagen fibril organization // inferred from mutant phenotype /// 0031340 // positive regulat…	0001725 // stress fiber // inferred from sequence or structural similarity /// 0001726 // ruffle // not recorded /// 0005576 // extracellular region // inferred from electronic annotation /// 0005578 // proteinaceous extracellular matrix // inferred from electronic annotation /// 0005604 // basement membrane // inferred from electronic annotation /// 0005615 // extracellular space // not recorded…	"0004859 // phospholipase inhibitor activity // inferred from electronic annotation /// 0005509 // calcium ion binding // inferred from electronic annotation /// 0005515 // protein binding // inferred from physical interaction /// 0005544 // calcium-dependent phospholipid binding // not recorded /// 0005546 // phosphatidylinositol-4,5-bisphosphate binding // not recorded /// 0008092 // cytoskelet…	Prostaglandin_synthesis_regulation // GenMAPP	IPR018502 // Annexin repeat // 1.8E-22 /// IPR018502 // Annexin repeat // 6.5E-32 /// IPR018502 // Annexin repeat // 4.6E-21 /// IPR018502 // Annexin repeat // 2.6E-27	---	---	This probe set was annotated using the Matching Probes based pipeline to a Entrez Gene identifier using 10 transcripts. // false // Matching Probes // A	"BC003327(11),BC004659(11),BC005763(11),D10024(11),ENSMUST00000034756(11),ENSMUST00000143878(11),M14044(11),NM_007585(11),uc009qng.1,uc009qnh.1"	"BC003327 // Mus musculus annexin A2, mRNA (cDNA clone MGC:7058 IMAGE:3156634), complete cds. // gb // 11 // --- /// BC004659 // Mus musculus annexin A2, mRNA (cDNA clone MGC:7718 IMAGE:3497991), complete cds. // gb // 11 // --- /// BC005763 // Mus musculus annexin A2, mRNA (cDNA clone MGC:6547 IMAGE:2655513), complete cds. // gb // 11 // --- /// D10024 // Mus musculus mRNA for protein-tyrosine k…	OTTMUST00000076485 // vega // 8 // Cross Hyb Matching Probes /// OTTMUST00000076486 // vega // 2 // Cross Hyb Matching Probes /// GENSCAN00000013334 // ensembl // 8 // Cross Hyb Matching Probes /// ENSMUST00000136282 // ensembl // 8 // Cross Hyb Matching Probes /// ENSMUST00000154591 // ensembl // 2 // Cross Hyb Matching Probes /// NONMMUT069832 // noncode // 2 // Cross Hyb Matching Probes
1419202_at	643.88	P	256.74	P	2.5079	P	Mouse Genome 430 2.0 Array	Mus musculus	Consensus sequence	GenBank	Mm.12965.1	"gb:NM_009977.1 /DB_XREF=gi:6753543 /GEN=Cst7 /FEA=FLmRNA /CNT=22 /TID=Mm.12965.1 /TIER=FL+Stack /STK=12 /UG=Mm.12965 /LL=13011 /DEF=Mus musculus cystatin F (leukocystatin) (Cst7), mRNA. /PROD=cystatin 7 /FL=gb:AB015224.1 gb:NM_009977.1 gb:AF031825.1"	NM_009977	Mm.12965	Mm.12965	December 2011 (Mouse Genome Sequencing Consortium and NCBI 38)	chr2:150570414-150578944 (+) // 95.45 // qG3	cystatin F (leukocystatin)	Cst7	chr2|2 G1-G3	full length	ENSMUSG00000068129 /// OTTMUSG00000015741	13011	O89098 /// Q3TCR2 /// Q9QWL5	---	---	NP_034107	NM_009977	---	---	---	1298217	---	---	0010466 // negative regulation of peptidase activity // inferred from electronic annotation /// 0010951 // negative regulation of endopeptidase activity // inferred from electronic annotation	0005576 // extracellular region // inferred from electronic annotation	0004869 // cysteine-type endopeptidase inhibitor activity // inferred from electronic annotation /// 0005515 // protein binding // inferred from electronic annotation /// 0030414 // peptidase inhibitor activity // inferred from electronic annotation	---	"IPR000010 // Proteinase inhibitor I25, cystatin // 3.5E-23"	---	---	This probe set was annotated using the Matching Probes based pipeline to a Entrez Gene identifier using 7 transcripts. // false // Matching Probes // A	"AB015224(11),AF031825(11),BC117047(11),BC117049(11),ENSMUST00000089200(11),NM_009977(11),uc008muc.2"	"AB015224 // Mus musculus mRNA for murine CMAP, complete cds. // gb // 11 // --- /// AF031825 // Mus musculus leukocystatin mRNA, complete cds. // gb // 11 // --- /// BC117047 // Mus musculus cystatin F (leukocystatin), mRNA (cDNA clone MGC:151424 IMAGE:40126366), complete cds. // gb // 11 // --- /// BC117049 // Mus musculus cystatin F (leukocystatin), mRNA (cDNA clone MGC:151426 IMAGE:40126368),…	GENSCAN00000055901 // ensembl // 4 // Cross Hyb Matching Probes
1419334_at	2963.57	P	1118.18	P	2.6504	P	Mouse Genome 430 2.0 Array	Mus musculus	Consensus sequence	GenBank	Mm.390.1	"gb:NM_009843.1 /DB_XREF=gi:6753335 /GEN=Cd152 /FEA=FLmRNA /CNT=17 /TID=Mm.390.1 /TIER=FL+Stack /STK=11 /UG=Mm.390 /LL=12477 /DEF=Mus musculus CD152 antigen (Cd152), mRNA. /PROD=CD152 antigen /FL=gb:NM_009843.1"	NM_009843	Mm.390	Mm.390	December 2011 (Mouse Genome Sequencing Consortium and NCBI 38)	chr1:60909024-60915832 (+) // 95.06 // qC2	cytotoxic T-lymphocyte-associated protein 4	Ctla4	chr1 C|1 30.58 cM	full length	ENSMUSG00000026011 /// OTTMUSG00000002278	12477	P09793 /// Q5SSM0 /// Q6GTR6 /// Q7TMX1 /// Q8CH94 /// Q9Z1A8	---	---	NP_001268905 /// NP_033973	NM_001281976 /// NM_009843	---	---	---	88556	---	---	0002376 // immune system process // inferred from electronic annotation /// 0006955 // immune response // inferred from electronic annotation /// 0006974 // cellular response to DNA damage stimulus // not recorded /// 0030889 // negative regulation of B cell proliferation // not recorded /// 0042130 // negative regulation of T cell proliferation // not recorded /// 0043065 // positive regulation …	0005794 // Golgi apparatus // not recorded /// 0005886 // plasma membrane // inferred from electronic annotation /// 0009897 // external side of plasma membrane // inferred from direct assay /// 0009897 // external side of plasma membrane // not recorded /// 0016020 // membrane // inferred from electronic annotation /// 0016021 // integral component of membrane // inferred from electronic annotat…	0005515 // protein binding // inferred from electronic annotation	---	IPR013106 // Immunoglobulin V-set domain // 4.4E-18	---	---	This probe set was annotated using the Matching Probes based pipeline to a Entrez Gene identifier using 7 transcripts. // false // Matching Probes // A	"BC042741(11),BC052683(11),ENSMUST00000027164(11),NM_001281976(11),NM_009843(11),uc007bez.2,uc007bfa.2"	"BC042741 // Mus musculus cytotoxic T-lymphocyte-associated protein 4, mRNA (cDNA clone MGC:51581 IMAGE:4936052), complete cds. // gb // 11 // --- /// BC052683 // Mus musculus cytotoxic T-lymphocyte-associated protein 4, mRNA (cDNA clone MGC:60618 IMAGE:30072821), complete cds. // gb // 11 // --- /// ENSMUST00000027164 // ensembl_havana_transcript:known chromosome:GRCm38:1:60909025:60915832:1 gen…	---
1419403_at	553.18	P	166.95	P	3.3134	P	Mouse Genome 430 2.0 Array	Mus musculus	Consensus sequence	GenBank	Mm.86572.1	"gb:NM_133214.1 /DB_XREF=gi:18875365 /GEN=Fn5 /FEA=FLmRNA /CNT=19 /TID=Mm.86572.1 /TIER=FL+Stack /STK=10 /UG=Mm.86572 /LL=170748 /DEF=Mus musculus FN5 protein (Fn5), mRNA. /PROD=FN5 protein /FL=gb:AF197136.1 gb:BC017612.1 gb:NM_133214.1"	NM_133214	Mm.86572	Mm.86572	December 2011 (Mouse Genome Sequencing Consortium and NCBI 38)	chr9:15525627-15545257 (+) // 77.46 // qA2	single-pass membrane protein with coiled-coil domains 4	Smco4	chr9 A2|9	full length	ENSMUSG00000058173	170748	Q9JIS3	---	---	NP_573477 /// XP_006510106	NM_133214 /// XM_006510043	---	---	---	3039636	---	---	---	0016020 // membrane // inferred from electronic annotation /// 0016021 // integral component of membrane // inferred from electronic annotation	---	---	---	---	---	This probe set was annotated using the Matching Probes based pipeline to a Entrez Gene identifier using 9 transcripts. // false // Matching Probes // A	"AF197136(11),AK146267(11),BC017612(11),ENSMUST00000045620(11),ENSMUST00000178999(11),NM_133214(11),uc009ogb.1,uc009ogc.1,XM_006510043(11)"	"AF197136 // Mus musculus FN5 protein (Fn5) mRNA, complete cds. // gb // 11 // --- /// AK146267 // Mus musculus CRL-1722 L5178Y-R cDNA, RIKEN full-length enriched library, clone:I730044H04 product:Similar to FN5 protein, full insert sequence. // gb_htc // 11 // --- /// BC017612 // Mus musculus cDNA sequence BC017612, mRNA (cDNA clone MGC:27676 IMAGE:4911985), complete cds. // gb // 11 // --- /// …	uc033jiv.1 // ucsc_genes // 1 // Cross Hyb Matching Probes /// GENSCAN00000012960 // ensembl // 1 // Cross Hyb Matching Probes
1419410_at	1222.45	P	498.71	P	2.4512	P	Mouse Genome 430 2.0 Array	Mus musculus	Consensus sequence	GenBank	Mm.6672.1	"gb:NM_016767.1 /DB_XREF=gi:7949006 /GEN=Batf /FEA=FLmRNA /CNT=18 /TID=Mm.6672.1 /TIER=FL+Stack /STK=10 /UG=Mm.6672 /LL=53314 /DEF=Mus musculus basic leucine zipper transcription factor, ATF-like (Batf), mRNA. /PROD=basic leucine zipper transcription factor-like /FL=gb:NM_016767.1 gb:AF017021.1"	NM_016767	Mm.6672	Mm.6672	December 2011 (Mouse Genome Sequencing Consortium and NCBI 38)	chr12:85686677-85709087 (+) // 97.72 // qD2	"basic leucine zipper transcription factor, ATF-like"	Batf	chr12 D2|12	full length	ENSMUSG00000034266 /// OTTMUSG00000016692	53314	O35284	---	---	NP_058047	NM_016767	---	---	---	1859147	---	---	"0001816 // cytokine production // inferred from mutant phenotype /// 0002320 // lymphoid progenitor cell differentiation // inferred from mutant phenotype /// 0006351 // transcription, DNA-templated // inferred from electronic annotation /// 0006355 // regulation of transcription, DNA-templated // inferred from direct assay /// 0006974 // cellular response to DNA damage stimulus // inferred from…	0005622 // intracellular // inferred from mutant phenotype /// 0005634 // nucleus // inferred from direct assay /// 0005737 // cytoplasm // inferred from direct assay	0003677 // DNA binding // inferred from electronic annotation /// 0003700 // sequence-specific DNA binding transcription factor activity // inferred from direct assay /// 0005515 // protein binding // inferred from physical interaction /// 0043565 // sequence-specific DNA binding // inferred from direct assay	---	IPR004827 // Basic-leucine zipper domain // 6.1E-17 /// IPR004827 // Basic-leucine zipper domain // 2.0E-14	---	---	This probe set was annotated using the Matching Probes based pipeline to a Entrez Gene identifier using 6 transcripts. // false // Matching Probes // A	"AF017021(11),BC132410(11),BC132412(11),ENSMUST00000040536(11),NM_016767(11),uc007ohd.1"	"AF017021 // Mus musculus B-ATF mRNA, complete cds. // gb // 11 // --- /// BC132410 // Mus musculus basic leucine zipper transcription factor, ATF-like, mRNA (cDNA clone MGC:164041 IMAGE:40130687), complete cds. // gb // 11 // --- /// BC132412 // Mus musculus basic leucine zipper transcription factor, ATF-like, mRNA (cDNA clone MGC:164043 IMAGE:40130689), complete cds. // gb // 11 // --- /// ENSM…	GENSCAN00000042255 // ensembl // 7 // Cross Hyb Matching Probes
1419442_at	55.46	P	24.8	A	2.2363	P	Mouse Genome 430 2.0 Array	Mus musculus	Consensus sequence	GenBank	Mm.3511.1	"gb:BC005429.1 /DB_XREF=gi:13529370 /FEA=FLmRNA /CNT=174 /TID=Mm.3511.1 /TIER=FL+Stack /STK=9 /UG=Mm.3511 /LL=17181 /UG_GENE=Matn2 /DEF=Mus musculus, matrilin 2, clone MGC:5875 IMAGE:3492881, mRNA, complete cds. /PROD=matrilin 2 /FL=gb:BC005429.1 gb:U69262.1 gb:NM_016762.1"	BC005429	Mm.3511	Mm.396856 /// Mm.475249	December 2011 (Mouse Genome Sequencing Consortium and NCBI 38)	chr15:34306679-34436274 (+) // 99.09 // qB3.1	matrilin 2	Matn2	chr15|15 B3.3	est /// full length	ENSMUSG00000022324	17181	O08746 /// Q3TQ80 /// Q569V0 /// Q8C435 /// Q99K64	---	---	NP_058042 /// XP_006520086	NM_016762 /// XM_006520023	---	---	---	109613	---	---	0001764 // neuron migration // inferred from direct assay /// 0007411 // axon guidance // inferred from genetic interaction /// 0008347 // glial cell migration // inferred from direct assay /// 0031104 // dendrite regeneration // inferred from mutant phenotype /// 0031175 // neuron projection development // inferred from direct assay /// 0048678 // response to axon injury // inferred from mutant …	0005576 // extracellular region // inferred from electronic annotation /// 0005578 // proteinaceous extracellular matrix // inferred from direct assay /// 0005604 // basement membrane // inferred from direct assay /// 0031012 // extracellular matrix // not recorded	0005509 // calcium ion binding // inferred from electronic annotation /// 0005515 // protein binding // inferred from electronic annotation	---	"IPR001881 // EGF-like calcium-binding domain // 2.8E-9 /// IPR001881 // EGF-like calcium-binding domain // 2.4E-9 /// IPR001881 // EGF-like calcium-binding domain // 1.9E-8 /// IPR002035 // von Willebrand factor, type A // 4.1E-50 /// IPR002035 // von Willebrand factor, type A // 1.2E-51 /// IPR019466 // Matrilin, coiled-coil trimerisation domain // 5.3E-19"	---	---	This probe set was annotated using the Matching Probes based pipeline to a Entrez Gene identifier using 4 transcripts. // false // Matching Probes // A	"BC005429(11),ENSMUST00000163455(11),U69262(11),uc007vln.1"	"BC005429 // Mus musculus matrilin 2, mRNA (cDNA clone MGC:5875 IMAGE:3492881), complete cds. // gb // 11 // --- /// ENSMUST00000163455 // ensembl:known chromosome:GRCm38:15:34306680:34436238:1 gene:ENSMUSG00000022324 gene_biotype:protein_coding transcript_biotype:protein_coding // ensembl // 11 // --- /// GENSCAN00000039921 // cdna:genscan chromosome:GRCm38:15:34371381:34433602:1 transcript_biot…	uc007vlo.1 // ucsc_genes // 7 // Cross Hyb Matching Probes /// NM_016762 // refseq // 7 // Cross Hyb Matching Probes /// BC092298 // gb // 7 // Cross Hyb Matching Probes /// ENSMUST00000022947 // ensembl // 7 // Cross Hyb Matching Probes
1419550_a_at	280.7	P	111.32	P	2.5216	P	Mouse Genome 430 2.0 Array	Mus musculus	Consensus sequence	GenBank	Mm.29404.1	"gb:NM_016866.1 /DB_XREF=gi:8394346 /GEN=Stk39 /FEA=FLmRNA /CNT=129 /TID=Mm.29404.1 /TIER=FL+Stack /STK=8 /UG=Mm.29404 /LL=53416 /DEF=Mus musculus serinethreonine kinase 39, STE20SPS1 homolog (yeast) (Stk39), mRNA. /PROD=serinethreonine kinase 39, STE20SPS1 homolog(yeast) /FL=gb:AF099988.1 gb:NM_016866.1"	BG919998	Mm.29404	Mm.198414	December 2011 (Mouse Genome Sequencing Consortium and NCBI 38)	chr2:68210444-68471998 (-) // 82.02 // qC1.3	serine/threonine kinase 39	Stk39	chr2|2 C3	full length	ENSMUSG00000027030 /// OTTMUSG00000012975	53416	Q9Z1W9 /// G1JLS7 /// Q3TR01 /// Q3V256 /// A2AQL0	EC:2.7.11.1	---	NP_058562 /// XP_006499959 /// XP_006499960 /// XP_006499961 /// XP_006499962	NM_016866 /// XM_006499896 /// XM_006499897 /// XM_006499898 /// XM_006499899 /// XR_374489	---	---	---	1858416	---	---	0006468 // protein phosphorylation // not recorded /// 0008152 // metabolic process // inferred from electronic annotation /// 0016310 // phosphorylation // inferred from electronic annotation /// 0018107 // peptidyl-threonine phosphorylation // inferred from genetic interaction /// 0023014 // signal transduction by phosphorylation // not recorded /// 0035556 // intracellular signal transduction …	0005634 // nucleus // inferred from electronic annotation /// 0005737 // cytoplasm // not recorded /// 0005856 // cytoskeleton // not recorded /// 0016020 // membrane // inferred from direct assay /// 0016323 // basolateral plasma membrane // inferred from direct assay /// 0016324 // apical plasma membrane // inferred from direct assay	"0000166 // nucleotide binding // inferred from electronic annotation /// 0004672 // protein kinase activity // inferred from electronic annotation /// 0004674 // protein serine/threonine kinase activity // not recorded /// 0004702 // receptor signaling protein serine/threonine kinase activity // not recorded /// 0004713 // protein tyrosine kinase activity // inferred from electronic annotation /…	---	"IPR000719 // Protein kinase domain // 1.9E-67 /// IPR001245 // Serine-threonine/tyrosine-protein kinase catalytic domain // 5.2E-50 /// IPR024678 // Serine/threonine-protein kinase OSR1/WNK, CCT domain // 9.6E-16"	---	---	This probe set was annotated using the Matching Probes based pipeline to a Entrez Gene identifier using 18 transcripts. // false // Matching Probes // A	"AF099988(11),AK017292(11),AK132016(11),AK163194(11),BC051964(11),BC064443(11),ENSMUST00000102715(11),ENSMUST00000123781(11),ENSMUST00000126663(11),JN368425(11),NM_016866(11),uc008jxn.1,uc008jxo.1,uc008jxp.1,uc029txy.1,XM_006499896(11),XM_006499898(11),XM_006499899(11)"	"AF099988 // Mus musculus Ste-20 related kinase SPAK mRNA, complete cds. // gb // 11 // --- /// AK017292 // Mus musculus 6 days neonate head cDNA, RIKEN full-length enriched library, clone:5430411A13 product:serine/threonine kinase 39, STE20/SPS1 homolog (yeast), full insert sequence. // gb_htc // 11 // --- /// AK132016 // Mus musculus 10, 11 days embryo whole body cDNA, RIKEN full-length enriche…	---
1419551_s_at	207.95	P	103.7	P	2.0053	P	Mouse Genome 430 2.0 Array	Mus musculus	Consensus sequence	GenBank	Mm.29404.1	"gb:BG919998 /DB_XREF=gi:14300474 /DB_XREF=602823393F1 /CLONE=IMAGE:4952183 /FEA=FLmRNA /CNT=129 /TID=Mm.29404.1 /TIER=Stack /STK=50 /UG=Mm.29404 /LL=53416 /UG_GENE=Stk39 /UG_TITLE=serinethreonine kinase 39, STE20SPS1 homolog (yeast) /FL=gb:AF099988.1 gb:NM_016866.1"	BG919998	Mm.29404	Mm.198414	December 2011 (Mouse Genome Sequencing Consortium and NCBI 38)	chr2:68210444-68471998 (-) // 82.02 // qC1.3	serine/threonine kinase 39	Stk39	chr2|2 C3	full length	ENSMUSG00000027030 /// OTTMUSG00000012975	53416	Q9Z1W9 /// G1JLS7 /// Q3TR01 /// Q3V256 /// A2AQL0	EC:2.7.11.1	---	NP_058562 /// XP_006499959 /// XP_006499960 /// XP_006499961 /// XP_006499962	NM_016866 /// XM_006499896 /// XM_006499897 /// XM_006499898 /// XM_006499899 /// XR_374489	---	---	---	1858416	---	---	0006468 // protein phosphorylation // not recorded /// 0008152 // metabolic process // inferred from electronic annotation /// 0016310 // phosphorylation // inferred from electronic annotation /// 0018107 // peptidyl-threonine phosphorylation // inferred from genetic interaction /// 0023014 // signal transduction by phosphorylation // not recorded /// 0035556 // intracellular signal transduction …	0005634 // nucleus // inferred from electronic annotation /// 0005737 // cytoplasm // not recorded /// 0005856 // cytoskeleton // not recorded /// 0016020 // membrane // inferred from direct assay /// 0016323 // basolateral plasma membrane // inferred from direct assay /// 0016324 // apical plasma membrane // inferred from direct assay	"0000166 // nucleotide binding // inferred from electronic annotation /// 0004672 // protein kinase activity // inferred from electronic annotation /// 0004674 // protein serine/threonine kinase activity // not recorded /// 0004702 // receptor signaling protein serine/threonine kinase activity // not recorded /// 0004713 // protein tyrosine kinase activity // inferred from electronic annotation /…	---	"IPR000719 // Protein kinase domain // 1.9E-67 /// IPR001245 // Serine-threonine/tyrosine-protein kinase catalytic domain // 5.2E-50 /// IPR024678 // Serine/threonine-protein kinase OSR1/WNK, CCT domain // 9.6E-16"	---	---	This probe set was annotated using the Matching Probes based pipeline to a Entrez Gene identifier using 12 transcripts. // false // Matching Probes // A	"AK132016(11),AK163194(11),BC051964(11),BC064443(11),ENSMUST00000102715(11),ENSMUST00000126663(11),NM_016866(11),uc008jxn.1,uc008jxo.1,uc029txy.1,XM_006499898(11),XM_006499899(11)"	"AK132016 // Mus musculus 10, 11 days embryo whole body cDNA, RIKEN full-length enriched library, clone:2810404G24 product:hypothetical Protein kinase containing protein, full insert sequence. // gb_htc // 11 // --- /// AK163194 // Mus musculus 7 days neonate cerebellum cDNA, RIKEN full-length enriched library, clone:A730083E13 product:hypothetical protein, full insert sequence. // gb_htc // 11 /…	---
1419573_a_at	3949.16	P	1676.91	P	2.355	P	Mouse Genome 430 2.0 Array	Mus musculus	Consensus sequence	GenBank	Mm.43831.1	"gb:NM_008495.1 /DB_XREF=gi:6678681 /GEN=Lgals1 /FEA=FLmRNA /CNT=22 /TID=Mm.43831.1 /TIER=FL+Stack /STK=8 /UG=Mm.43831 /LL=16852 /DEF=Mus musculus lectin, galactose binding, soluble 1 (Lgals1), mRNA. /PROD=lectin, galactose binding, soluble 1 /FL=gb:NM_008495.1 gb:BC002063.1"	NM_008495	Mm.43831	Mm.43831 /// Mm.469547	December 2011 (Mouse Genome Sequencing Consortium and NCBI 38)	chr15:78926724-78930195 (+) // 87.46 // qE1	"lectin, galactose binding, soluble 1"	Lgals1	chr15 E|15 37.7 cM	est /// full length	ENSMUSG00000068220	16852	P16045	---	---	NP_032521	NM_008495	---	---	---	96777	---	---	0002317 // plasma cell differentiation // inferred from direct assay /// 0006915 // apoptotic process // inferred from electronic annotation /// 0007157 // heterophilic cell-cell adhesion // non-traceable author statement /// 0007165 // signal transduction // not recorded /// 0010812 // negative regulation of cell-substrate adhesion // not recorded /// 0010977 // negative regulation of neuron pro…	0005576 // extracellular region // inferred from electronic annotation /// 0005578 // proteinaceous extracellular matrix // inferred from electronic annotation /// 0005615 // extracellular space // inferred from direct assay /// 0005615 // extracellular space // not recorded /// 0005622 // intracellular // not recorded /// 0005634 // nucleus // not recorded /// 0005737 // cytoplasm // not recorde…	0001948 // glycoprotein binding // not recorded /// 0004871 // signal transducer activity // not recorded /// 0005515 // protein binding // inferred from physical interaction /// 0005534 // galactose binding // non-traceable author statement /// 0016936 // galactoside binding // inferred from electronic annotation /// 0030246 // carbohydrate binding // inferred from direct assay /// 0030395 // la…	---	"IPR001079 // Galectin, carbohydrate recognition domain // 8.2E-36"	---	---	This probe set was annotated using the Matching Probes based pipeline to a Entrez Gene identifier using 6 transcripts. // false // Matching Probes // A	"BC002063(11),BC099479(11),ENSMUST00000089377(11),M57470(9),NM_008495(11),uc007wrv.1"	"BC002063 // Mus musculus lectin, galactose binding, soluble 1, mRNA (cDNA clone MGC:6129 IMAGE:3494931), complete cds. // gb // 11 // --- /// BC099479 // Mus musculus lectin, galactose binding, soluble 1, mRNA (cDNA clone MGC:117697 IMAGE:30841237), complete cds. // gb // 11 // --- /// ENSMUST00000089377 // ensembl:known chromosome:GRCm38:15:78926725:78930465:1 gene:ENSMUSG00000068220 gene_bioty…	M33214 // gb // 2 // Cross Hyb Matching Probes /// GENSCAN00000034746 // ensembl // 6 // Cross Hyb Matching Probes
1419603_at	90.38	P	31.26	P	2.8912	P	Mouse Genome 430 2.0 Array	Mus musculus	Consensus sequence	GenBank	Mm.212870.1	"gb:NM_008329.1 /DB_XREF=gi:6680356 /GEN=Ifi204 /FEA=FLmRNA /CNT=22 /TID=Mm.212870.1 /TIER=FL+Stack /STK=8 /UG=Mm.212870 /LL=15951 /DEF=Mus musculus interferon activated gene 204 (Ifi204), mRNA. /PROD=interferon activated gene 204 /FL=gb:BC010546.1 gb:M31419.1 gb:NM_008329.1"	NM_008329	Mm.212870	Mm.261270	December 2011 (Mouse Genome Sequencing Consortium and NCBI 38)	chr1:173747292-173912996 (-) // 96.1 // qH3	interferon activated gene 204	Ifi204	chr1 H3|1 80.63 cM	full length	ENSMUSG00000073489 /// OTTMUSG00000033920	15951	P15092 /// Q08619 /// E9QKL6	---	---	NP_032355 /// XP_006496738 /// XP_006497358 /// XP_006497359 /// XP_006497360 /// XP_006536963 /// XP_006536964 /// XP_006536965	NM_008329 /// XM_006496675 /// XM_006497295 /// XM_006497296 /// XM_006497297 /// XM_006536900 /// XM_006536901 /// XM_006536902	---	---	---	96429	---	---	"0006351 // transcription, DNA-templated // inferred from electronic annotation /// 0006355 // regulation of transcription, DNA-templated // inferred from electronic annotation /// 0006357 // regulation of transcription from RNA polymerase II promoter // inferred from direct assay /// 0007275 // multicellular organismal development // inferred from electronic annotation /// 0035457 // cellular re…	0005634 // nucleus // not recorded /// 0005654 // nucleoplasm // not recorded /// 0005730 // nucleolus // not recorded /// 0005737 // cytoplasm // not recorded /// 0016607 // nuclear speck // not recorded /// 0042405 // nuclear inclusion body // inferred from direct assay	0003690 // double-stranded DNA binding // inferred from direct assay /// 0003690 // double-stranded DNA binding // not recorded /// 0003712 // transcription cofactor activity // inferred from genetic interaction /// 0005515 // protein binding // inferred from physical interaction /// 0008134 // transcription factor binding // not recorded /// 0044822 // poly(A) RNA binding // not recorded	---	IPR004020 // DAPIN domain // 5.4E-23 /// IPR004021 // HIN-200/IF120x // 6.3E-88 /// IPR004021 // HIN-200/IF120x // 1.3E-81	---	---	This probe set was annotated using the Matching Probes based pipeline to a Entrez Gene identifier using 6 transcripts. // false // Matching Probes // A	"BC010546(11),ENSMUST00000111214(11),NM_008329(11),uc007drv.1,uc029qut.1,XM_006536902(11)"	"BC010546 // Mus musculus interferon activated gene 204, mRNA (cDNA clone MGC:18551 IMAGE:4018506), complete cds. // gb // 11 // --- /// ENSMUST00000111214 // ensembl_havana_transcript:novel chromosome:GRCm38:1:173747293:173766876:-1 gene:ENSMUSG00000073489 gene_biotype:protein_coding transcript_biotype:protein_coding // ensembl // 11 // --- /// NM_008329 // Mus musculus interferon activated gene…	CT010351 // gb // 3 // Cross Hyb Matching Probes /// M31419 // gb // 7 // Cross Hyb Matching Probes /// GENSCAN00000023956 // ensembl // 1 // Cross Hyb Matching Probes /// GENSCAN00000023966 // ensembl // 2 // Cross Hyb Matching Probes
1420351_at	2061.96	P	623.81	P	3.3054	P	Mouse Genome 430 2.0 Array	Mus musculus	Consensus sequence	GenBank	Mm.13885.1	"gb:NM_011659.1 /DB_XREF=gi:6755908 /GEN=Tnfrsf4 /FEA=FLmRNA /CNT=10 /TID=Mm.13885.1 /TIER=FL /STK=6 /UG=Mm.13885 /LL=22163 /DEF=Mus musculus tumor necrosis factor receptor superfamily, member 4 (Tnfrsf4), mRNA. /PROD=tax-transcriptionally activated glycoprotein 1 /FL=gb:NM_011659.1"	NM_011659	Mm.13885	Mm.13885	December 2011 (Mouse Genome Sequencing Consortium and NCBI 38)	chr4:156013694-156016612 (+) // 91.97 // qE2	"tumor necrosis factor receptor superfamily, member 4"	Tnfrsf4	chr4 E2|4 87.68 cM	full length	ENSMUSG00000029075 /// OTTMUSG00000010989	22163	P47741 /// B1ASL3	---	---	NP_035789 /// XP_006538787 /// XP_006538788	NM_011659 /// XM_006538724 /// XM_006538725 /// XR_390736	---	---	---	104512	---	---	"0006954 // inflammatory response // inferred from mutant phenotype /// 0006954 // inflammatory response // inferred from physical interaction /// 0006968 // cellular defense response // inferred from mutant phenotype /// 0012501 // programmed cell death // inferred from physical interaction /// 0030890 // positive regulation of B cell proliferation // inferred from mutant phenotype /// 0033209 /…	0005886 // plasma membrane // inferred from direct assay /// 0009897 // external side of plasma membrane // inferred from direct assay /// 0009986 // cell surface // not recorded /// 0016020 // membrane // inferred from electronic annotation /// 0016021 // integral component of membrane // inferred from electronic annotation	0005031 // tumor necrosis factor-activated receptor activity // inferred from physical interaction /// 0005515 // protein binding // inferred from physical interaction	---	IPR001368 // TNFR/NGFR cysteine-rich region // 5.7E-10 /// IPR001368 // TNFR/NGFR cysteine-rich region // 1.8E-13	---	---	This probe set was annotated using the Matching Probes based pipeline to a Entrez Gene identifier using 8 transcripts. // false // Matching Probes // A	"BC139239(9),BC139266(9),ENSMUST00000030952(11),ENSMUST00000143576(11),NM_011659(11),uc008wfu.1,uc008wfv.1,XM_006538725(11)"	"BC139239 // Mus musculus tumor necrosis factor receptor superfamily, member 4, mRNA (cDNA clone MGC:170866 IMAGE:8862261), complete cds. // gb // 9 // --- /// BC139266 // Mus musculus tumor necrosis factor receptor superfamily, member 4, mRNA (cDNA clone MGC:170893 IMAGE:8862288), complete cds. // gb // 9 // --- /// ENSMUST00000030952 // ensembl_havana_transcript:known chromosome:GRCm38:4:156013…	GENSCAN00000008945 // ensembl // 8 // Cross Hyb Matching Probes
1420384_at	156.54	P	69.31	P	2.2585	P	Mouse Genome 430 2.0 Array	Mus musculus	Consensus sequence	GenBank	Mm.38108.1	"gb:AK018103.1 /DB_XREF=gi:12857664 /FEA=FLmRNA /CNT=73 /TID=Mm.38108.1 /TIER=Stack /STK=14 /UG=Mm.38108 /LL=68018 /UG_GENE=Col4a3bp /UG_TITLE=collagen, type IV, alpha 3 (Goodpasture antigen) binding protein /DEF=Mus musculus adult male medulla oblongata cDNA, RIKEN full-length enriched library, clone:6330403E23:GOODPASTURE ANTIGEN-BINDING PROTEIN D26, full insert sequence. /FL=gb:BC016197.1 gb:A…	BC016197	Mm.38108	Mm.24125 /// Mm.416013	December 2011 (Mouse Genome Sequencing Consortium and NCBI 38)	chr13:96542739-96639159 (+) // 96.17 // qD1	"collagen, type IV, alpha 3 (Goodpasture antigen) binding protein"	Col4a3bp	chr13 D1|13	est /// full length	ENSMUSG00000021669	68018	Q9EQG9 /// Q8BSX8	EC:2.7.11.1	---	NP_001157694 /// NP_075909	NM_001164222 /// NM_023420	---	---	---	---	---	---	0000902 // cell morphogenesis // inferred from mutant phenotype /// 0001701 // in utero embryonic development // inferred from mutant phenotype /// 0003007 // heart morphogenesis // inferred from mutant phenotype /// 0006672 // ceramide metabolic process // inferred from mutant phenotype /// 0006810 // transport // inferred from electronic annotation /// 0006869 // lipid transport // inferred fro…	0005634 // nucleus // not recorded /// 0005737 // cytoplasm // inferred from electronic annotation /// 0005739 // mitochondrion // inferred from direct assay /// 0005783 // endoplasmic reticulum // inferred from electronic annotation /// 0005794 // Golgi apparatus // not recorded /// 0005829 // cytosol // inferred from direct assay /// 0048471 // perinuclear region of cytoplasm // not recorded	0005515 // protein binding // inferred from electronic annotation /// 0008289 // lipid binding // inferred from electronic annotation /// 0016301 // kinase activity // inferred from direct assay /// 0035620 // ceramide transporter activity // not recorded /// 0070273 // phosphatidylinositol-4-phosphate binding // not recorded /// 0097001 // ceramide binding // not recorded	---	IPR001849 // Pleckstrin homology domain // 1.7E-18 /// IPR001849 // Pleckstrin homology domain // 1.6E-18 /// IPR002913 // START domain // 3.6E-34 /// IPR002913 // START domain // 3.3E-34	---	---	This probe set was annotated using the Matching Probes based pipeline to a Entrez Gene identifier using 6 transcripts. // false // Matching Probes // A	"ENSMUST00000077672(11),ENSMUST00000109444(11),NM_001164222(11),NM_023420(11),uc007rnk.2,uc007rnl.2"	"ENSMUST00000077672 // ensembl:known chromosome:GRCm38:13:96542735:96640167:1 gene:ENSMUSG00000021669 gene_biotype:protein_coding transcript_biotype:protein_coding // ensembl // 11 // --- /// ENSMUST00000109444 // ensembl:known chromosome:GRCm38:13:96542735:96640167:1 gene:ENSMUSG00000021669 gene_biotype:protein_coding transcript_biotype:protein_coding // ensembl // 11 // --- /// NM_001164222 // …	---
1420396_at	184.37	P	83.15	P	2.2173	P	Mouse Genome 430 2.0 Array	Mus musculus	Consensus sequence	GenBank	Mm.11526.1	"gb:NM_018767.1 /DB_XREF=gi:9055179 /GEN=Cd160 /FEA=FLmRNA /CNT=16 /TID=Mm.11526.1 /TIER=FL /STK=5 /UG=Mm.11526 /LL=54215 /DEF=Mus musculus CD160 antigen (Cd160), mRNA. /PROD=CD160 antigen /FL=gb:NM_018767.1 gb:AF060982.1 gb:BC021596.1"	NM_018767	Mm.11526	Mm.34693 /// Mm.395422	December 2011 (Mouse Genome Sequencing Consortium and NCBI 38)	chr3:96800129-96808937 (-) // 79.77 // qF2.1	CD160 antigen	Cd160	chr3 F2.1|3	est /// full length	ENSMUSG00000038304 /// OTTMUSG00000022013	54215	O88875 /// E9Q0X3 /// Q8VC80	---	---	NP_001156968 /// NP_001156969 /// NP_061237 /// XP_006501766	NM_001163496 /// NM_001163497 /// NM_018767 /// XM_006501703	---	---	---	1860383	---	---	0007165 // signal transduction // not recorded /// 0050829 // defense response to Gram-negative bacterium // inferred from mutant phenotype	0005886 // plasma membrane // inferred from electronic annotation /// 0016020 // membrane // inferred from electronic annotation /// 0031225 // anchored component of membrane // inferred from electronic annotation /// 0046658 // anchored component of plasma membrane // not recorded	0005102 // receptor binding // not recorded /// 0005515 // protein binding // inferred from electronic annotation /// 0032393 // MHC class I receptor activity // not recorded	---	IPR013106 // Immunoglobulin V-set domain // 9.5E-11	---	---	This probe set was annotated using the Matching Probes based pipeline to a Entrez Gene identifier using 9 transcripts. // false // Matching Probes // A	"AF060982(11),BC021596(11),ENSMUST00000047702(11),ENSMUST00000107074(11),NM_001163496(11),NM_018767(11),uc008qof.2,uc008qog.2,XM_006501703(9)"	"AF060982 // Mus musculus natural killer cell BY55 precursor, mRNA, complete cds. // gb // 11 // --- /// BC021596 // Mus musculus CD160 antigen, mRNA (cDNA clone MGC:35946 IMAGE:5098004), complete cds. // gb // 11 // --- /// ENSMUST00000047702 // ensembl_havana_transcript:known chromosome:GRCm38:3:96800155:96814521:-1 gene:ENSMUSG00000038304 gene_biotype:protein_coding transcript_biotype:protein_…	uc012cud.1 // ucsc_genes // 3 // Cross Hyb Matching Probes /// NM_001163497 // refseq // 3 // Cross Hyb Matching Probes /// ENSMUST00000165991 // ensembl // 3 // Cross Hyb Matching Probes
1420425_at	234.11	P	90.12	P	2.5978	P	Mouse Genome 430 2.0 Array	Mus musculus	Consensus sequence	GenBank	Mm.4800.1	"gb:NM_007548.1 /DB_XREF=gi:6680783 /GEN=Prdm1 /FEA=FLmRNA /CNT=16 /TID=Mm.4800.1 /TIER=FL /STK=5 /UG=Mm.4800 /LL=12142 /DEF=Mus musculus PR domain containing 1, with ZNF domain (Prdm1), mRNA. /PROD=B lymphocyte induced maturation protein /FL=gb:U08185.1 gb:NM_007548.1"	NM_007548	Mm.4800	Mm.4800	December 2011 (Mouse Genome Sequencing Consortium and NCBI 38)	chr10:44437174-44458748 (-) // 94.56 // qB2	"PR domain containing 1, with ZNF domain"	Prdm1	chr10 B2|10 23.24 cM	full length	ENSMUSG00000038151 /// OTTMUSG00000035215	12142	Q60636 /// I7CPP0	---	---	NP_031574 /// XP_006512565 /// XP_006512566 /// XP_006512567 /// XP_006512568	NM_007548 /// XM_006512502 /// XM_006512503 /// XM_006512504 /// XM_006512505	---	---	---	99655	---	---	"0000122 // negative regulation of transcription from RNA polymerase II promoter // inferred from direct assay /// 0001701 // in utero embryonic development // inferred from mutant phenotype /// 0001892 // embryonic placenta development // inferred from mutant phenotype /// 0001893 // maternal placenta development // inferred from mutant phenotype /// 0006351 // transcription, DNA-templated // in…	0005634 // nucleus // inferred from direct assay /// 0005737 // cytoplasm // inferred from direct assay /// 0005737 // cytoplasm // not recorded	"0000179 // rRNA (adenine-N6,N6-)-dimethyltransferase activity // inferred from electronic annotation /// 0003676 // nucleic acid binding // inferred from electronic annotation /// 0003677 // DNA binding // inferred from electronic annotation /// 0003880 // protein C-terminal carboxyl O-methyltransferase activity // inferred from electronic annotation /// 0004809 // tRNA (guanine-N2-)-methyltrans…	---	"IPR001214 // SET domain // 1.9E-12 /// IPR007087 // Zinc finger, C2H2 // 3.8E-8 /// IPR007087 // Zinc finger, C2H2 // 2.7E-8"	---	---	This probe set was annotated using the Matching Probes based pipeline to a Entrez Gene identifier using 8 transcripts. // false // Matching Probes // A	"ENSMUST00000039174(11),NM_007548(11),U08185(11),uc007ezu.2,uc007ezv.2,XM_006512502(11),XM_006512503(11),XM_006512504(11)"	"ENSMUST00000039174 // havana:known chromosome:GRCm38:10:44437177:44458748:-1 gene:ENSMUSG00000038151 gene_biotype:protein_coding transcript_biotype:protein_coding // ensembl // 11 // --- /// NM_007548 // Mus musculus PR domain containing 1, with ZNF domain (Prdm1), mRNA. // refseq // 11 // --- /// OTTMUST00000089714 // cdna:all chromosome:VEGA56:10:44437177:44458748:-1 Gene:OTTMUSG00000035215 //…	---
1420659_at	1002.41	P	381.97	P	2.6243	P	Mouse Genome 430 2.0 Array	Mus musculus	Consensus sequence	GenBank	Mm.79224.1	"gb:NM_030710.1 /DB_XREF=gi:13507653 /GEN=Ly108 /FEA=FLmRNA /CNT=20 /TID=Mm.79224.1 /TIER=FL /STK=3 /UG=Mm.79224 /LL=30925 /DEF=Mus musculus lymphocyte antigen 108 (Ly108), mRNA. /PROD=lymphocyte antigen 108 /FL=gb:AF248635.1 gb:NM_030710.1"	NM_030710	Mm.79224	Mm.486404	December 2011 (Mouse Genome Sequencing Consortium and NCBI 38)	chr1:171917536-171944375 (+) // 84.38 // qH3	SLAM family member 6	Slamf6	chr1 H3|1 79.54 cM	full length	ENSMUSG00000015314	30925	Q9ET39 /// C6ESQ1 /// Q18PG5 /// Q18PJ0 /// Q18PJ2 /// Q8C9E6	---	---	NP_109635 /// XP_006496947 /// XP_006496948 /// XP_006496949 /// XP_006496950 /// XP_006496951	NM_030710 /// XM_006496884 /// XM_006496885 /// XM_006496886 /// XM_006496887 /// XM_006496888 /// XR_373611	---	---	---	1353620	---	---	---	0005886 // plasma membrane // inferred from electronic annotation /// 0005887 // integral component of plasma membrane // inferred from sequence or structural similarity /// 0016020 // membrane // inferred from electronic annotation /// 0016021 // integral component of membrane // inferred from electronic annotation /// 0070062 // extracellular vesicular exosome // not recorded	0004872 // receptor activity // inferred from electronic annotation /// 0005515 // protein binding // inferred from electronic annotation	---	IPR013106 // Immunoglobulin V-set domain // 2.2E-10	---	---	This probe set was annotated using the Matching Probes based pipeline to a Entrez Gene identifier using 6 transcripts. // false // Matching Probes // A	"AF248635(11),ENSMUST00000171330(11),NM_030710(11),uc007dpg.1,XM_006496886(11),XM_006496888(11)"	"AF248635 // Mus musculus lymphocyte antigen 108 isoform l mRNA, complete cds. // gb // 11 // --- /// ENSMUST00000171330 // ensembl:known chromosome:GRCm38:1:171917537:171943868:1 gene:ENSMUSG00000015314 gene_biotype:protein_coding transcript_biotype:protein_coding // ensembl // 11 // --- /// NM_030710 // Mus musculus SLAM family member 6 (Slamf6), mRNA. // refseq // 11 // --- /// uc007dpg.1 // -…	---
1420700_s_at	2396.2	P	1092.11	P	2.1941	P	Mouse Genome 430 2.0 Array	Mus musculus	Consensus sequence	GenBank	Mm.195505.1	"gb:NM_022888.1 /DB_XREF=gi:12584981 /GEN=Folr4 /FEA=FLmRNA /CNT=10 /TID=Mm.195505.1 /TIER=FL /STK=3 /UG=Mm.195505 /LL=64931 /DEF=Mus musculus folate receptor 4 (delta) (Folr4), mRNA. /PROD=folate receptor 4 (delta) /FL=gb:NM_022888.1 gb:AF250145.1"	NM_022888	Mm.195505	Mm.86738	December 2011 (Mouse Genome Sequencing Consortium and NCBI 38)	chr9:14900023-14903932 (-) // 93.75 // qA2	folate receptor 4 (delta)	Folr4	chr9 A2|9	full length	ENSMUSG00000031933 /// OTTMUSG00000027394	64931	Q9EQF4 /// B0FFS7 /// B0FFS9 /// D3YZI1 /// D3Z631 /// G5E8D3 /// Q8BUM2 /// Q8BY83	---	---	NP_075026 /// NP_789777 /// XP_006510592 /// XP_006510593 /// XP_006510594 /// XP_006510595 /// XP_006510596 /// XP_006510597 /// XP_006510598 /// XP_006510599	NM_022888 /// NM_176807 /// XM_006510529 /// XM_006510530 /// XM_006510531 /// XM_006510532 /// XM_006510533 /// XM_006510534 /// XM_006510535 /// XM_006510536	---	---	---	1929185	---	---	0007155 // cell adhesion // inferred from mutant phenotype /// 0007338 // single fertilization // inferred from electronic annotation /// 0007338 // single fertilization // inferred from mutant phenotype /// 0007342 // fusion of sperm to egg plasma membrane // inferred from mutant phenotype /// 0015884 // folic acid transport // traceable author statement /// 0035036 // sperm-egg recognition // i…	0005576 // extracellular region // inferred from electronic annotation /// 0005886 // plasma membrane // inferred from electronic annotation /// 0016020 // membrane // traceable author statement /// 0031225 // anchored component of membrane // inferred from electronic annotation	0004872 // receptor activity // not recorded /// 0005515 // protein binding // inferred from physical interaction /// 0005542 // folic acid binding // traceable author statement /// 0008517 // folic acid transporter activity // traceable author statement	---	IPR018143 // Folate receptor-like // 2.1E-56	---	---	This probe set was annotated using the Matching Probes based pipeline to a Entrez Gene identifier using 7 transcripts. // false // Matching Probes // A	"AF250145(10),BC028431(11),ENSMUST00000034409(11),NM_022888(11),uc009ofh.2,uc012gol.1,XM_006510529(11)"	"AF250145 // Mus musculus folate receptor 3 (Folbp3) mRNA, complete cds. // gb // 10 // --- /// BC028431 // Mus musculus folate receptor 4 (delta), mRNA (cDNA clone MGC:41073 IMAGE:1265235), complete cds. // gb // 11 // --- /// ENSMUST00000034409 // ensembl_havana_transcript:known chromosome:GRCm38:9:14900023:14903932:-1 gene:ENSMUSG00000031933 gene_biotype:protein_coding transcript_biotype:prote…	OTTMUST00000067756 // vega // 4 // Cross Hyb Matching Probes /// uc012gom.1 // ucsc_genes // 6 // Cross Hyb Matching Probes /// EU326437 // gb // 6 // Cross Hyb Matching Probes /// EU326438 // gb // 6 // Cross Hyb Matching Probes /// EU326439 // gb // 6 // Cross Hyb Matching Probes /// EU326440 // gb // 6 // Cross Hyb Matching Probes /// ENSMUST00000121116 // ensembl // 4 // Cross Hyb Matching Pr…
1420794_at	209.58	P	102.86	P	2.0375	P	Mouse Genome 430 2.0 Array	Mus musculus	Consensus sequence	GenBank	Mm.57008.1	"gb:NM_019915.1 /DB_XREF=gi:9910131 /GEN=Art2b /FEA=FLmRNA /CNT=4 /TID=Mm.57008.1 /TIER=FL /STK=3 /UG=Mm.57008 /LL=11872 /DEF=Mus musculus ADP-ribosyltransferase 2b (Art2b), mRNA. /PROD=ADP-ribosyltransferase 2b /FL=gb:NM_019915.1 gb:AF016465.1 gb:AF016463.1"	NM_019915	Mm.57008	Mm.57008	December 2011 (Mouse Genome Sequencing Consortium and NCBI 38)	chr7:101578859-101581161 (-) // 99.54 // qE2	ADP-ribosyltransferase 2b	Art2b	chr7 E3|7 54.61 cM	full length	ENSMUSG00000030651 /// OTTMUSG00000033440	11872	O35975	EC:2.4.2.31	---	NP_064299 /// XP_006507318 /// XP_006507319	NM_019915 /// XM_006507255 /// XM_006507256	---	---	---	107545	---	---	0006471 // protein ADP-ribosylation // inferred from electronic annotation /// 0018120 // peptidyl-arginine ADP-ribosylation // inferred from direct assay /// 0019677 // NAD catabolic process // inferred from direct assay	0005886 // plasma membrane // inferred from electronic annotation /// 0016020 // membrane // traceable author statement /// 0019897 // extrinsic component of plasma membrane // traceable author statement /// 0031225 // anchored component of membrane // inferred from electronic annotation /// 0031362 // anchored component of external side of plasma membrane // inferred from direct assay /// 004665…	"0003956 // NAD(P)+-protein-arginine ADP-ribosyltransferase activity // inferred from direct assay /// 0003956 // NAD(P)+-protein-arginine ADP-ribosyltransferase activity // not recorded /// 0016740 // transferase activity // inferred from electronic annotation /// 0016757 // transferase activity, transferring glycosyl groups // inferred from electronic annotation /// 0016798 // hydrolase activit…	---	"IPR000768 // NAD:arginine ADP-ribosyltransferase, ART // 4.3E-88"	---	---	This probe set was annotated using the Matching Probes based pipeline to a Entrez Gene identifier using 6 transcripts. // false // Matching Probes // A	"AF016463(11),AF016465(11),ENSMUST00000063920(11),NM_019915(11),uc009ioy.1,XM_006507255(11)"	"AF016463 // Mus musculus ADP-ribosyltransferase (Art2b) mRNA, complete cds. // gb // 11 // --- /// AF016465 // Mus musculus ADP-ribosyltransferase (Art2b) mRNA, complete cds. // gb // 11 // --- /// ENSMUST00000063920 // ensembl_havana_transcript:known chromosome:GRCm38:7:101578860:101581161:-1 gene:ENSMUSG00000030651 gene_biotype:protein_coding transcript_biotype:protein_coding // ensembl // 11 …	---
1420852_a_at	130.49	P	60.63	P	2.1522	P	Mouse Genome 430 2.0 Array	Mus musculus	Consensus sequence	GenBank	Mm.21503.1	"gb:NM_016888.2 /DB_XREF=gi:9938023 /GEN=B3gnt1 /FEA=FLmRNA /CNT=124 /TID=Mm.21503.1 /TIER=FL /STK=2 /UG=Mm.21503 /LL=53625 /DEF=Mus musculus UDP-GlcNAc:betaGal beta-1,3-N-acetylglucosaminyltransferase 1 (B3gnt1), mRNA. /PROD=UDP-GlcNAc:betaGalbeta-1,3-N-acetylglucosaminyltransferase 1 /FL=gb:NM_016888.2 gb:AF092050.2 gb:AY043479.1"	AV306734	Mm.21503	Mm.395495 /// Mm.416828 /// Mm.490500	December 2011 (Mouse Genome Sequencing Consortium and NCBI 38)	chr11:22834739-22859716 (-) // 93.37 // qA3.2	"UDP-GlcNAc:betaGal beta-1,3-N-acetylglucosaminyltransferase 2"	B3gnt2	chr11 A3.2|11 14.22 cM	est /// full length	ENSMUSG00000051650 /// ENSMUSG00000098650 /// OTTMUSG00000005266 /// OTTMUSG00000044969	53625	Q9Z222 /// F7BCN0 /// Q3TVJ9 /// G3UWI7	EC:2.4.1.149	---	NP_001162585 /// NP_058584	NM_001169114 /// NM_016888	---	---	---	1889505	---	---	0006486 // protein glycosylation // inferred from mutant phenotype /// 0006878 // cellular copper ion homeostasis // --- /// 0007411 // axon guidance // inferred from mutant phenotype /// 0007608 // sensory perception of smell // inferred from mutant phenotype /// 0032088 // negative regulation of NF-kappaB transcription factor activity // ---	0000139 // Golgi membrane // inferred from electronic annotation /// 0005794 // Golgi apparatus // inferred from electronic annotation /// 0016020 // membrane // inferred from electronic annotation /// 0016021 // integral component of membrane // inferred from electronic annotation	"0000009 // alpha-1,6-mannosyltransferase activity // inferred from electronic annotation /// 0000026 // alpha-1,2-mannosyltransferase activity // inferred from electronic annotation /// 0000030 // mannosyltransferase activity // inferred from electronic annotation /// 0000033 // alpha-1,3-mannosyltransferase activity // inferred from electronic annotation /// 0001962 // alpha-1,3-galactosyltrans…	---	"IPR002659 // Glycosyl transferase, family 31 // 5.7E-45 /// IPR009886 // HCaRG // 2.0E-37"	---	---	This probe set was annotated using the Matching Probes based pipeline to a Entrez Gene identifier using 9 transcripts. // false // Matching Probes // A	"AF092050(11),AY043479(11),BC009075(11),ENSMUST00000055549(11),ENSMUST00000062844(11),NM_001169114(11),NM_016888(11),uc007ieh.2,uc007iei.2"	"AF092050 // Mus musculus beta-1,3-N-acetylglucosaminyltransferase mRNA, complete cds. // gb // 11 // --- /// AY043479 // Mus musculus beta-1,3-N-acetylglucosaminyltransferase mRNA, complete cds. // gb // 11 // --- /// BC009075 // Mus musculus UDP-GlcNAc:betaGal beta-1,3-N-acetylglucosaminyltransferase 2, mRNA (cDNA clone MGC:6892 IMAGE:2654354), complete cds. // gb // 11 // --- /// ENSMUST000000…	---
1421134_at	216.31	P	48.57	M	4.4536	P	Mouse Genome 430 2.0 Array	Mus musculus	Consensus sequence	GenBank	Mm.8039.1	"gb:NM_009704.1 /DB_XREF=gi:6753107 /GEN=Areg /FEA=FLmRNA /CNT=16 /TID=Mm.8039.1 /TIER=FL /STK=2 /UG=Mm.8039 /LL=11839 /DEF=Mus musculus amphiregulin (Areg), mRNA. /PROD=amphiregulin /FL=gb:NM_009704.1 gb:D12648.1 gb:BC009138.1"	NM_009704	Mm.8039	Mm.8039	December 2011 (Mouse Genome Sequencing Consortium and NCBI 38)	chr5:91139598-91148429 (+) // 82.73 // qE1	amphiregulin	Areg	chr5 E1|5 44.78 cM	full length	ENSMUSG00000029378	11839	P31955 /// Q4FJT2	---	---	NP_033834	NM_009704	---	---	---	88068	---	---	0007173 // epidermal growth factor receptor signaling pathway // not recorded /// 0007186 // G-protein coupled receptor signaling pathway // not recorded /// 0008284 // positive regulation of cell proliferation // not recorded /// 0014009 // glial cell proliferation // not recorded /// 0014070 // response to organic cyclic compound // inferred from electronic annotation /// 0031175 // neuron proj…	0005615 // extracellular space // not recorded /// 0005622 // intracellular // inferred from direct assay /// 0005634 // nucleus // inferred from direct assay /// 0005737 // cytoplasm // inferred from direct assay /// 0009986 // cell surface // not recorded /// 0016020 // membrane // inferred from electronic annotation /// 0016021 // integral component of membrane // inferred from electronic anno…	0005125 // cytokine activity // inferred from electronic annotation /// 0005154 // epidermal growth factor receptor binding // not recorded /// 0005515 // protein binding // inferred from electronic annotation /// 0008083 // growth factor activity // not recorded	---	---	---	---	This probe set was annotated using the Matching Probes based pipeline to a Entrez Gene identifier using 6 transcripts. // false // Matching Probes // A	"BC009138(11),CT010320(11),D12648(11),ENSMUST00000031325(11),NM_009704(11),uc008ybt.1"	"BC009138 // Mus musculus amphiregulin, mRNA (cDNA clone MGC:11536 IMAGE:3597695), complete cds. // gb // 11 // --- /// CT010320 // Mus musculus full open reading frame cDNA clone RZPDo836D0552D for gene Areg, Amphiregulin; complete cds, incl. stopcodon. // gb // 11 // --- /// D12648 // Mus musculus mRNA for schwannoma-derived growth factor, complete cds. // gb // 11 // --- /// ENSMUST00000031325…	---
1421194_at	146.03	P	68.33	P	2.1371	P	Mouse Genome 430 2.0 Array	Mus musculus	Consensus sequence	GenBank	Mm.1346.1	gb:BB668008 /DB_XREF=gi:16399457 /DB_XREF=BB668008 /CLONE=C920001K08 /FEA=FLmRNA /CNT=25 /TID=Mm.1346.1 /TIER=ConsEnd /STK=3 /UG=Mm.1346 /LL=16401 /UG_GENE=Itga4 /UG_TITLE=integrin alpha 4 /FL=gb:NM_010576.1 gb:AF109136.1	NM_010576	Mm.1346	Mm.31903 /// Mm.378227 /// Mm.410644	December 2011 (Mouse Genome Sequencing Consortium and NCBI 38)	chr2:79255425-79328728 (+) // 91.5 // qC3	integrin alpha 4	Itga4	chr2 C3|2 47.38 cM	est /// full length	ENSMUSG00000027009 /// OTTMUSG00000013313	16401	Q00651 /// Q3TAI7 /// Q3U0V9 /// Q3U1F2 /// Q6NV53 /// Q78E20 /// Q792F9 /// Q8BQ25 /// Q61989	---	---	NP_034706	NM_010576	---	---	---	96603	---	---	0001974 // blood vessel remodeling // inferred from mutant phenotype /// 0007155 // cell adhesion // inferred from mutant phenotype /// 0007157 // heterophilic cell-cell adhesion // inferred from mutant phenotype /// 0007159 // leukocyte cell-cell adhesion // inferred from mutant phenotype /// 0007159 // leukocyte cell-cell adhesion // not recorded /// 0007160 // cell-matrix adhesion // traceable…	0005886 // plasma membrane // not recorded /// 0005911 // cell-cell junction // inferred from direct assay /// 0008305 // integrin complex // inferred from electronic annotation /// 0009897 // external side of plasma membrane // inferred from direct assay /// 0009986 // cell surface // not recorded /// 0009986 // cell surface // traceable author statement /// 0016020 // membrane // inferred from …	0001968 // fibronectin binding // inferred from mutant phenotype /// 0005515 // protein binding // inferred from electronic annotation /// 0046872 // metal ion binding // inferred from electronic annotation /// 0050839 // cell adhesion molecule binding // not recorded	Integrin-mediated_cell_adhesion_KEGG // GenMAPP	IPR013517 // FG-GAP repeat // 1.7E-10 /// IPR013517 // FG-GAP repeat // 4.3E-11 /// IPR013649 // Integrin alpha-2 // 5.0E-95	---	---	This probe set was annotated using the Matching Probes based pipeline to a Entrez Gene identifier using 4 transcripts. // false // Matching Probes // A	"BC068313(11),ENSMUST00000099972(11),NM_010576(11),uc008kgr.1"	"BC068313 // Mus musculus integrin alpha 4, mRNA (cDNA clone MGC:76683 IMAGE:30093248), complete cds. // gb // 11 // --- /// ENSMUST00000099972 // ensembl_havana_transcript:known chromosome:GRCm38:2:79255500:79333123:1 gene:ENSMUSG00000027009 gene_biotype:protein_coding transcript_biotype:protein_coding // ensembl // 11 // --- /// NM_010576 // Mus musculus integrin alpha 4 (Itga4), mRNA. // refse…	---
1421375_a_at	3408.11	P	1530.81	P	2.2263	P	Mouse Genome 430 2.0 Array	Mus musculus	Consensus sequence	GenBank	Mm.100144.1	"gb:NM_011313.1 /DB_XREF=gi:6755391 /GEN=S100a6 /FEA=FLmRNA /CNT=7 /TID=Mm.100144.1 /TIER=FL /STK=2 /UG=Mm.100144 /LL=20200 /DEF=Mus musculus S100 calcium binding protein A6 (calcyclin) (S100a6), mRNA. /PROD=S100 calcium binding protein A6 (calcyclin) /FL=gb:NM_011313.1"	NM_011313	Mm.100144	Mm.100144	December 2011 (Mouse Genome Sequencing Consortium and NCBI 38)	chr3:90613183-90614415 (+) // 78.04 // qF1	S100 calcium binding protein A6 (calcyclin)	S100a6	chr3 F1-F2|3 39.35 cM	full length	ENSMUSG00000001025	20200	P14069 /// Q545I9	---	---	NP_035443	NM_011313	---	---	---	1339467	---	---	0034220 // ion transmembrane transport // not recorded	0001726 // ruffle // not recorded /// 0005634 // nucleus // not recorded /// 0005635 // nuclear envelope // not recorded /// 0005737 // cytoplasm // not recorded /// 0005829 // cytosol // not recorded /// 0005886 // plasma membrane // inferred from electronic annotation /// 0016020 // membrane // inferred from electronic annotation /// 0031234 // extrinsic component of cytoplasmic side of plasma …	0005509 // calcium ion binding // inferred from direct assay /// 0005509 // calcium ion binding // not recorded /// 0005515 // protein binding // inferred from physical interaction /// 0005523 // tropomyosin binding // not recorded /// 0008270 // zinc ion binding // inferred from direct assay /// 0015075 // ion transmembrane transporter activity // not recorded /// 0042803 // protein homodimeriza…	Prostaglandin_synthesis_regulation // GenMAPP	"IPR013787 // S100/CaBP-9k-type, calcium binding, subdomain // 1.3E-22"	---	---	This probe set was annotated using the Matching Probes based pipeline to a Entrez Gene identifier using 9 transcripts. // false // Matching Probes // A	"AF549497(11),BC003832(11),BC010774(11),ENSMUST00000001051(11),M37761(11),NM_011313(11),uc008qdb.1,X52278(10),X66449(11)"	"AF549497 // Mus musculus MC3T3-E1 calcyclin mRNA, complete cds. // gb // 11 // --- /// BC003832 // Mus musculus S100 calcium binding protein A6 (calcyclin), mRNA (cDNA clone MGC:6260 IMAGE:3490662), complete cds. // gb // 11 // --- /// BC010774 // Mus musculus S100 calcium binding protein A6 (calcyclin), mRNA (cDNA clone MGC:18644 IMAGE:4219642), complete cds. // gb // 11 // --- /// ENSMUST00000…	---
1421643_at	56.15	P	24.31	A	2.3097	P	Mouse Genome 430 2.0 Array	Mus musculus	Consensus sequence	GenBank	Mm.8030.1	"gb:NM_011770.1 /DB_XREF=gi:7106454 /GEN=Znfn1a2 /FEA=FLmRNA /CNT=3 /TID=Mm.8030.1 /TIER=FL /STK=2 /UG=Mm.8030 /LL=22779 /DEF=Mus musculus zinc finger protein, subfamily 1A, 2 (Helios) (Znfn1a2), mRNA. /PROD=zinc finger protein, subfamily 1A, 2 (Helios) /FL=gb:AF044257.1 gb:NM_011770.1"	NM_011770	Mm.8030	Mm.106343 /// Mm.471304 /// Mm.471581	December 2011 (Mouse Genome Sequencing Consortium and NCBI 38)	chr1:69538678-69685834 (-) // 97.4 // qC3	IKAROS family zinc finger 2	Ikzf2	chr1 C3|1	est /// full length	ENSMUSG00000025997	22779	P81183	---	---	NP_035900 /// XP_006496022 /// XP_006496023 /// XP_006496024 /// XP_006496025 /// XP_006496026 /// XP_006496027 /// XP_006496028 /// XP_006496029 /// XP_006496030 /// XP_006496031	NM_011770 /// XM_006495959 /// XM_006495960 /// XM_006495961 /// XM_006495962 /// XM_006495963 /// XM_006495964 /// XM_006495965 /// XM_006495966 /// XM_006495967 /// XM_006495968	---	---	---	1342541	---	---	"0006351 // transcription, DNA-templated // inferred from electronic annotation /// 0006355 // regulation of transcription, DNA-templated // inferred from electronic annotation /// 0045944 // positive regulation of transcription from RNA polymerase II promoter // inferred from direct assay"	0005634 // nucleus // inferred from direct assay	0003676 // nucleic acid binding // inferred from electronic annotation /// 0003677 // DNA binding // inferred from electronic annotation /// 0005515 // protein binding // inferred from electronic annotation /// 0042803 // protein homodimerization activity // inferred from physical interaction /// 0046872 // metal ion binding // inferred from electronic annotation /// 0046982 // protein heterodime…	---	"IPR007087 // Zinc finger, C2H2 // 9.3E-9"	---	---	This probe set was annotated using the Matching Probes based pipeline to a Entrez Gene identifier using 8 transcripts. // false // Matching Probes // A	"AF044257(11),BC138606(10),BC138608(10),ENSMUST00000027146(10),NM_011770(10),uc007bjd.2,XM_006495959(10),XM_006495962(10)"	"AF044257 // Mus musculus multi-zinc finger protein helios mRNA, complete cds. // gb // 11 // --- /// BC138606 // Mus musculus IKAROS family zinc finger 2, mRNA (cDNA clone MGC:170231 IMAGE:8861626), complete cds. // gb // 10 // --- /// BC138608 // Mus musculus IKAROS family zinc finger 2, mRNA (cDNA clone MGC:170233 IMAGE:8861628), complete cds. // gb // 10 // --- /// ENSMUST00000027146 // ensem…	OTTMUST00000121955 // vega // 8 // Cross Hyb Matching Probes /// OTTMUST00000121956 // vega // 8 // Cross Hyb Matching Probes /// OTTMUST00000121957 // vega // 8 // Cross Hyb Matching Probes /// GENSCAN00000025135 // ensembl // 8 // Cross Hyb Matching Probes /// ENSMUST00000190855 // ensembl // 8 // Cross Hyb Matching Probes /// ENSMUST00000188110 // ensembl // 8 // Cross Hyb Matching Probes /// …
1421679_a_at	233.16	P	115.71	P	2.015	P	Mouse Genome 430 2.0 Array	Mus musculus	Consensus sequence	GenBank	Mm.34446.1	"gb:NM_007669.1 /DB_XREF=gi:6671725 /GEN=Cdkn1a /FEA=FLmRNA /CNT=3 /TID=Mm.34446.1 /TIER=FL /STK=2 /UG=Mm.34446 /LL=12575 /DEF=Mus musculus cyclin-dependent kinase inhibitor 1A (P21) (Cdkn1a), mRNA. /PROD=cyclin-dependent kinase inhibitor 1A (P21) /FL=gb:NM_007669.1 gb:U09507.1"	NM_007669	Mm.34446	Mm.195663 /// Mm.416083 /// Mm.416192	December 2011 (Mouse Genome Sequencing Consortium and NCBI 38)	chr17:29098206-29099562 (+) // 96.97 // qA3.3	cyclin-dependent kinase inhibitor 1A (P21)	Cdkn1a	chr17 A3.3|17 15.12 cM	est /// full length	ENSMUSG00000023067 /// OTTMUSG00000031654	12575	P39689 /// Q4FK34 /// Q564P6	---	---	NP_001104569 /// NP_031695	NM_001111099 /// NM_007669	---	---	---	104556	---	---	"0000079 // regulation of cyclin-dependent protein serine/threonine kinase activity // inferred from mutant phenotype /// 0000082 // G1/S transition of mitotic cell cycle // not recorded /// 0000086 // G2/M transition of mitotic cell cycle // not recorded /// 0006468 // protein phosphorylation // not recorded /// 0006974 // cellular response to DNA damage stimulus // inferred from mutant phenotyp…	0000307 // cyclin-dependent protein kinase holoenzyme complex // inferred from physical interaction /// 0000307 // cyclin-dependent protein kinase holoenzyme complex // not recorded /// 0005622 // intracellular // inferred from mutant phenotype /// 0005634 // nucleus // inferred from direct assay /// 0005634 // nucleus // not recorded /// 0005737 // cytoplasm // inferred from direct assay /// 000…	0004860 // protein kinase inhibitor activity // inferred from electronic annotation /// 0004861 // cyclin-dependent protein serine/threonine kinase inhibitor activity // inferred from direct assay /// 0005515 // protein binding // inferred from physical interaction /// 0016301 // kinase activity // inferred from electronic annotation /// 0016740 // transferase activity // inferred from electronic…	Cell_Cycle_KEGG // GenMAPP /// G1_to_S_cell_cycle_Reactome // GenMAPP	IPR003175 // Cyclin-dependent kinase inhibitor // 7.0E-25	---	---	This probe set was annotated using the Matching Probes based pipeline to a Entrez Gene identifier using 14 transcripts. // false // Matching Probes // A	"AB017817(11),AB017818(11),BC002043(11),CT010218(11),ENSMUST00000023829(11),ENSMUST00000119901(11),ENSMUST00000122348(11),NM_001111099(11),NM_007669(11),U09507(11),U24173(11),uc008bsg.2,uc008bsh.1,uc012aom.1"	"AB017817 // Mus musculus mRNA for p21, complete cds. // gb // 11 // --- /// AB017818 // Mus musculus mRNA for p21, complete cds. // gb // 11 // --- /// AK131763 // Mus musculus adult male testis cDNA, RIKEN full-length enriched library, clone:1700096J20 product:Warning: possibly chimeric clone, full insert sequence. // gb_htc // 11 // --- /// BC002043 // Mus musculus cyclin-dependent kinase inhi…	AK188856 // gb_htc // 2 // Cross Hyb Matching Probes
1421739_a_at	265.25	P	115.01	A	2.3063	P	Mouse Genome 430 2.0 Array	Mus musculus	Consensus sequence	GenBank	Mm.2918.1	"gb:NM_010768.1 /DB_XREF=gi:6754645 /GEN=Matk /FEA=FLmRNA /CNT=2 /TID=Mm.2918.1 /TIER=FL /STK=2 /UG=Mm.2918 /LL=17179 /DEF=Mus musculus megakaryocyte-associated tyrosine kinase (Matk), mRNA. /PROD=megakaryocyte-associated tyrosine kinase /FL=gb:NM_010768.1 gb:L27738.1"	NM_010768	Mm.2918	Mm.2918 /// Mm.481164 /// Mm.481454	December 2011 (Mouse Genome Sequencing Consortium and NCBI 38)	chr10:81257544-81262981 (+) // 96.37 // qC1	megakaryocyte-associated tyrosine kinase	Matk	chr10 C1|10 39.72 cM	est /// full length	ENSMUSG00000004933 /// OTTMUSG00000030346	17179	P41242 /// D3YVQ8 /// D3Z4T5 /// D6RGA0 /// Q2M2N5 /// Q9D6H7	EC:2.7.10.2	---	NP_001272782 /// NP_001272783 /// NP_001272784 /// NP_034898 /// XP_006513357 /// XP_006513358 /// XP_006513359 /// XP_006513360 /// XP_006513361 /// XP_006513362 /// XP_006513363	NM_001285853 /// NM_001285854 /// NM_001285855 /// NM_010768 /// XM_006513294 /// XM_006513295 /// XM_006513296 /// XM_006513297 /// XM_006513298 /// XM_006513299 /// XM_006513300	---	---	---	99259	---	---	0006468 // protein phosphorylation // inferred from electronic annotation /// 0016310 // phosphorylation // inferred from electronic annotation /// 0018108 // peptidyl-tyrosine phosphorylation // inferred from electronic annotation	0005634 // nucleus // inferred from electronic annotation /// 0005737 // cytoplasm // inferred from electronic annotation /// 0016020 // membrane // inferred from electronic annotation	"0000166 // nucleotide binding // inferred from electronic annotation /// 0004672 // protein kinase activity // inferred from electronic annotation /// 0004713 // protein tyrosine kinase activity // inferred from electronic annotation /// 0004715 // non-membrane spanning protein tyrosine kinase activity // inferred from electronic annotation /// 0005515 // protein binding // inferred from electro…	---	IPR000719 // Protein kinase domain // 4.8E-48 /// IPR000719 // Protein kinase domain // 5.9E-48 /// IPR000719 // Protein kinase domain // 4.8E-48 /// IPR000980 // SH2 domain // 6.5E-24 /// IPR000980 // SH2 domain // 7.4E-24 /// IPR000980 // SH2 domain // 3.5E-23 /// IPR000980 // SH2 domain // 6.5E-24 /// IPR001245 // Serine-threonine/tyrosine-protein kinase catalytic domain // 3.0E-91 /// IPR0012…	---	---	This probe set was annotated using the Matching Probes based pipeline to a Entrez Gene identifier using 27 transcripts. // false // Matching Probes // A	"AK013606(11),AK079816(10),AK158883(11),BC060086(11),BC111864(10),D45243(11),ENSMUST00000105328(11),ENSMUST00000117488(11),ENSMUST00000119547(11),ENSMUST00000120265(11),ENSMUST00000121205(11),ENSMUST00000128576(10),ENSMUST00000150605(11),ENSMUST00000151660(10),L27738(11),NM_001285853(11),NM_001285854(11),NM_001285855(11),NM_010768(11),U05210(11),uc007ggt.1,uc007ggv.2,uc007ggw.2,uc007ggx.2,XM_0065…	"AK013606 // Mus musculus adult male hippocampus cDNA, RIKEN full-length enriched library, clone:2900029A15 product:megakaryocyte-associated tyrosine kinase, full insert sequence. // gb_htc // 11 // --- /// AK079816 // Mus musculus 0 day neonate thymus cDNA, RIKEN full-length enriched library, clone:A430076C03 product:megakaryocyte-associated tyrosine kinase, full insert sequence. // gb_htc // 10…	OTTMUST00000075213 // vega // 8 // Cross Hyb Matching Probes /// ENSMUST00000148735 // ensembl // 8 // Cross Hyb Matching Probes /// AK037036 // gb_htc // 10 // Negative Strand Matching Probes /// NONMMUT006470 // noncode // 10 // Negative Strand Matching Probes
1421930_at	1991.52	P	812.73	P	2.4504	P	Mouse Genome 430 2.0 Array	Mus musculus	Consensus sequence	GenBank	Mm.42044.1	"gb:NM_017480.1 /DB_XREF=gi:8567361 /GEN=Icos /FEA=FLmRNA /CNT=33 /TID=Mm.42044.1 /TIER=FL /STK=1 /UG=Mm.42044 /LL=54167 /DEF=Mus musculus inducible T-cell co-stimulator (Icos), mRNA. /PROD=inducible T-cell co-stimulator /FL=gb:NM_017480.1 gb:AF257230.1 gb:AB023132.1"	AB023132	Mm.42044	Mm.42044	December 2011 (Mouse Genome Sequencing Consortium and NCBI 38)	chr1:60977910-60999130 (+) // 99.42 // qC2	inducible T cell co-stimulator	Icos	chr1 C2|1 30.6 cM	full length	ENSMUSG00000026009 /// OTTMUSG00000002307	54167	Q9WVS0 /// Q3V3X2 /// Q5SUZ8 /// Q5SUZ7	---	---	NP_059508 /// XP_006496201 /// XP_006496202 /// XP_006496203 /// XP_006536968 /// XP_006536969	NM_017480 /// XM_006496138 /// XM_006496139 /// XM_006496140 /// XM_006536905 /// XM_006536906	---	---	---	---	---	---	0002517 // T cell tolerance induction // not recorded /// 0016337 // single organismal cell-cell adhesion // not recorded /// 0031295 // T cell costimulation // not recorded	0005887 // integral component of plasma membrane // inferred from direct assay /// 0009897 // external side of plasma membrane // inferred from direct assay /// 0016020 // membrane // inferred from electronic annotation /// 0016021 // integral component of membrane // inferred from electronic annotation	0005515 // protein binding // inferred from physical interaction	---	---	---	---	This probe set was annotated using the Matching Probes based pipeline to a Entrez Gene identifier using 4 transcripts. // false // Matching Probes // A	"ENSMUST00000102827(10),NM_017480(10),uc011wlz.2,XM_006496140(10)"	"ENSMUST00000102827 // ensembl_havana_transcript:known chromosome:GRCm38:1:60977927:61000320:1 gene:ENSMUSG00000026009 gene_biotype:protein_coding transcript_biotype:protein_coding // ensembl // 10 // --- /// NM_017480 // Mus musculus inducible T cell co-stimulator (Icos), mRNA. // refseq // 10 // --- /// OTTMUST00000003100 // cdna:all chromosome:VEGA56:1-Idd5.1_DIL:355480:377931:1 Gene:OTTMUSG00…	---
1421931_at	836.13	P	332.85	P	2.512	P	Mouse Genome 430 2.0 Array	Mus musculus	Consensus sequence	GenBank	Mm.42044.1	"gb:AB023132.1 /DB_XREF=gi:5360712 /FEA=FLmRNA /CNT=33 /TID=Mm.42044.1 /TIER=FL+Stack /STK=19 /UG=Mm.42044 /LL=54167 /UG_GENE=Icos /DEF=Mus musculus mRNA for activation-inducible lymphocyte immunomediatory molecule AILIM, complete cds. /PROD=activation-inducible lymphocyte immunomediatorymolecule AILIM /FL=gb:NM_017480.1 gb:AF257230.1 gb:AB023132.1"	AB023132	Mm.42044	Mm.42044	December 2011 (Mouse Genome Sequencing Consortium and NCBI 38)	chr1:60977910-60999130 (+) // 99.42 // qC2	inducible T cell co-stimulator	Icos	chr1 C2|1 30.6 cM	full length	ENSMUSG00000026009 /// OTTMUSG00000002307	54167	Q9WVS0 /// Q3V3X2 /// Q5SUZ8 /// Q5SUZ7	---	---	NP_059508 /// XP_006496201 /// XP_006496202 /// XP_006496203 /// XP_006536968 /// XP_006536969	NM_017480 /// XM_006496138 /// XM_006496139 /// XM_006496140 /// XM_006536905 /// XM_006536906	---	---	---	1858745	---	---	0002517 // T cell tolerance induction // not recorded /// 0016337 // single organismal cell-cell adhesion // not recorded /// 0031295 // T cell costimulation // not recorded	0005887 // integral component of plasma membrane // inferred from direct assay /// 0009897 // external side of plasma membrane // inferred from direct assay /// 0016020 // membrane // inferred from electronic annotation /// 0016021 // integral component of membrane // inferred from electronic annotation	0005515 // protein binding // inferred from physical interaction	---	---	---	---	This probe set was annotated using the Matching Probes based pipeline to a Entrez Gene identifier using 5 transcripts. // false // Matching Probes // A	"BC034852(11),ENSMUST00000102827(11),NM_017480(11),uc011wlz.2,XM_006496140(11)"	"BC034852 // Mus musculus inducible T-cell co-stimulator, mRNA (cDNA clone MGC:41104 IMAGE:1364228), complete cds. // gb // 11 // --- /// ENSMUST00000102827 // ensembl_havana_transcript:known chromosome:GRCm38:1:60977927:61000320:1 gene:ENSMUSG00000026009 gene_biotype:protein_coding transcript_biotype:protein_coding // ensembl // 11 // --- /// NM_017480 // Mus musculus inducible T cell co-stimula…	AB023132 // gb // 4 // Cross Hyb Matching Probes /// AF257230 // gb // 7 // Cross Hyb Matching Probes
1421963_a_at	370.32	P	161.3	P	2.2958	P	Mouse Genome 430 2.0 Array	Mus musculus	Consensus sequence	GenBank	Mm.38444.1	"gb:NM_023117.1 /DB_XREF=gi:12963486 /GEN=Cdc25b /FEA=FLmRNA /CNT=29 /TID=Mm.38444.1 /TIER=FL /STK=1 /UG=Mm.38444 /LL=12531 /DEF=Mus musculus cell division cycle 25 homolog B (S. cerevisiae) (Cdc25b), mRNA. /PROD=cell division cycle 25 homolog B (S.cerevisiae) /FL=gb:NM_023117.1"	NM_023117	Mm.38444	Mm.38444	December 2011 (Mouse Genome Sequencing Consortium and NCBI 38)	chr2:131187078-131198465 (+) // 99.56 // qF1	cell division cycle 25B	Cdc25b	chr2 F1|2 63.29 cM	full length	ENSMUSG00000027330 /// OTTMUSG00000016040	12531	P30306 /// Q3TZX9 /// Q3U535 /// Q9DBN8	EC:3.1.3.48	---	NP_001104545 /// NP_075606	NM_001111075 /// NM_023117 /// XR_374398	---	---	---	99701	---	---	0000087 // mitotic M phase // inferred from electronic annotation /// 0001556 // oocyte maturation // inferred from mutant phenotype /// 0006468 // protein phosphorylation // not recorded /// 0006470 // protein dephosphorylation // inferred from electronic annotation /// 0007049 // cell cycle // inferred from electronic annotation /// 0007067 // mitotic nuclear division // not recorded /// 000714…	0000922 // spindle pole // not recorded /// 0005622 // intracellular // inferred from electronic annotation /// 0005634 // nucleus // inferred from direct assay /// 0005634 // nucleus // not recorded /// 0005737 // cytoplasm // inferred from direct assay /// 0005737 // cytoplasm // not recorded /// 0005813 // centrosome // not recorded /// 0005815 // microtubule organizing center // inferred from…	0004721 // phosphoprotein phosphatase activity // inferred from electronic annotation /// 0004725 // protein tyrosine phosphatase activity // inferred from electronic annotation /// 0005515 // protein binding // inferred from electronic annotation /// 0016787 // hydrolase activity // inferred from electronic annotation /// 0019901 // protein kinase binding // not recorded	Cell_Cycle_KEGG // GenMAPP	IPR000751 // M-phase inducer phosphatase // 2.9E-100 /// IPR000751 // M-phase inducer phosphatase // 2.8E-79 /// IPR001763 // Rhodanese-like domain // 7.9E-19 /// IPR001763 // Rhodanese-like domain // 7.3E-19	---	---	This probe set was annotated using the Matching Probes based pipeline to a Entrez Gene identifier using 7 transcripts. // false // Matching Probes // A	"BC057568(11),ENSMUST00000028804(11),ENSMUST00000079857(11),NM_001111075(11),NM_023117(11),uc008mky.3,uc008mkz.3"	"BC057568 // Mus musculus cell division cycle 25 homolog B (S. pombe), mRNA (cDNA clone MGC:66900 IMAGE:6401489), complete cds. // gb // 11 // --- /// ENSMUST00000028804 // ensembl_havana_transcript:known chromosome:GRCm38:2:131186949:131198495:1 gene:ENSMUSG00000027330 gene_biotype:protein_coding transcript_biotype:protein_coding // ensembl // 11 // --- /// ENSMUST00000079857 // ensembl_havana_t…	---
1422003_at	472.94	P	143.23	P	3.302	P	Mouse Genome 430 2.0 Array	Mus musculus	Consensus sequence	GenBank	Mm.6246.1	"gb:NM_007551.1 /DB_XREF=gi:6680789 /GEN=Blr1 /FEA=FLmRNA /CNT=24 /TID=Mm.6246.1 /TIER=FL /STK=1 /UG=Mm.6246 /LL=12145 /DEF=Mus musculus Burkitt lymphoma receptor 1 (Blr1), mRNA. /PROD=Burkitt lymphoma receptor 1 /FL=gb:NM_007551.1"	NM_007551	Mm.6246	Mm.491799 /// Mm.6246	December 2011 (Mouse Genome Sequencing Consortium and NCBI 38)	chr9:44511787-44526430 (-) // 99.09 // qA5.2	chemokine (C-X-C motif) receptor 5	Cxcr5	chr9 A5.2|9 24.84 cM	full length	ENSMUSG00000047880	12145	Q04683 /// Q3V0L2	---	---	NP_031577	NM_007551	---	---	---	103567	---	---	0006935 // chemotaxis // inferred from electronic annotation /// 0006955 // immune response // inferred from electronic annotation /// 0007165 // signal transduction // inferred from electronic annotation /// 0007186 // G-protein coupled receptor signaling pathway // inferred from electronic annotation /// 0032467 // positive regulation of cytokinesis // not recorded /// 0042113 // B cell activat…	0005886 // plasma membrane // inferred from electronic annotation /// 0009897 // external side of plasma membrane // inferred from direct assay /// 0016020 // membrane // inferred from electronic annotation /// 0016021 // integral component of membrane // inferred from electronic annotation	0004871 // signal transducer activity // inferred from electronic annotation /// 0004930 // G-protein coupled receptor activity // inferred from electronic annotation /// 0004950 // chemokine receptor activity // inferred from electronic annotation /// 0016494 // C-X-C chemokine receptor activity // inferred from electronic annotation	GPCRDB_Class_A_Rhodopsin-like // GenMAPP /// Peptide_GPCRs // GenMAPP	"IPR000276 // G protein-coupled receptor, rhodopsin-like // 1.0E-63 /// IPR019424 // 7TM GPCR, olfactory receptor/chemoreceptor Srsx // 7.4E-10"	---	---	This probe set was annotated using the Matching Probes based pipeline to a Entrez Gene identifier using 5 transcripts. // false // Matching Probes // A	"BC064059(11),ENSMUST00000062215(11),ENSMUST00000179828(11),NM_007551(11),uc009pdx.1"	"BC064059 // Mus musculus chemochine (C-X-C motif) receptor 5, mRNA (cDNA clone MGC:73612 IMAGE:1366773), complete cds. // gb // 11 // --- /// ENSMUST00000062215 // ensembl:known chromosome:GRCm38:9:44511788:44526421:-1 gene:ENSMUSG00000047880 gene_biotype:protein_coding transcript_biotype:protein_coding // ensembl // 11 // --- /// ENSMUST00000179828 // ensembl:known chromosome:GRCm38:9:44511788:…	---
1422118_at	56.53	P	24.61	P	2.297	P	Mouse Genome 430 2.0 Array	Mus musculus	Consensus sequence	GenBank	Mm.132243.1	"gb:NM_023485.1 /DB_XREF=gi:12963698 /GEN=Sync /FEA=FLmRNA /CNT=8 /TID=Mm.132243.1 /TIER=FL /STK=1 /UG=Mm.132243 /LL=68828 /DEF=Mus musculus syncoilin (Sync), mRNA. /PROD=syncoilin /FL=gb:NM_023485.1"	NM_023485	Mm.132243	Mm.132243	December 2011 (Mouse Genome Sequencing Consortium and NCBI 38)	chr4:129287684-129308559 (+) // 96.81 // qD2.2	syncoilin	Sync	chr4 D2.2|4 63.26 cM	full length	ENSMUSG00000001333 /// OTTMUSG00000009627	68828	Q9EPM5 /// C0LQ87 /// C0LQ88 /// C0LQ89	---	---	NP_075974 /// XP_006503436 /// XP_006503437 /// XP_006537080 /// XP_006537081	NM_023485 /// XM_006503373 /// XM_006503374 /// XM_006537017 /// XM_006537018	---	---	---	1916078	---	---	0045103 // intermediate filament-based process // inferred from direct assay	0005737 // cytoplasm // inferred from direct assay /// 0005829 // cytosol // inferred from direct assay /// 0005882 // intermediate filament // inferred from sequence or structural similarity /// 0030018 // Z disc // inferred from direct assay /// 0031594 // neuromuscular junction // inferred from direct assay /// 0042383 // sarcolemma // inferred from direct assay /// 0048471 // perinuclear regi…	0005198 // structural molecule activity // inferred from electronic annotation /// 0005515 // protein binding // inferred from physical interaction	---	IPR001664 // Intermediate filament protein // 1.4E-19	---	---	This probe set was annotated using the Matching Probes based pipeline to a Entrez Gene identifier using 7 transcripts. // false // Matching Probes // A	"AK166916(11),ENSMUST00000102599(11),NM_023485(11),uc008uwr.1,uc008uws.1,uc012dlo.1,uc012dlp.1"	"AK166916 // Mus musculus blastocyst blastocyst cDNA, RIKEN full-length enriched library, clone:I1C0022P09 product:syncoilin, full insert sequence. // gb_htc // 11 // --- /// ENSMUST00000102599 // ensembl_havana_transcript:known chromosome:GRCm38:4:129287617:129308559:1 gene:ENSMUSG00000001333 gene_biotype:protein_coding transcript_biotype:protein_coding // ensembl // 11 // --- /// NM_023485 // M…	OTTMUST00000022168 // vega // 1 // Cross Hyb Matching Probes /// uc008uwq.1 // ucsc_genes // 1 // Cross Hyb Matching Probes /// BC106855 // gb // 7 // Cross Hyb Matching Probes /// FJ752162 // gb // 2 // Cross Hyb Matching Probes /// FJ752164 // gb // 1 // Cross Hyb Matching Probes /// AK160756 // gb_htc // 1 // Cross Hyb Matching Probes /// ENSMUST00000146448 // ensembl // 1 // Cross Hyb Matchin…
1422280_at	1129.77	P	391.6	P	2.885	P	Mouse Genome 430 2.0 Array	Mus musculus	Consensus sequence	GenBank	Mm.56993.1	"gb:AB032200.1 /DB_XREF=gi:5869572 /GEN=Gzmk /FEA=FLmRNA /CNT=2 /TID=Mm.56993.1 /TIER=FL /STK=1 /UG=Mm.56993 /LL=14945 /DEF=Mus musculus Gzmk mRNA for granzyme K, complete cds. /PROD=granzyme K /FL=gb:AB032200.1 gb:NM_008196.1"	AB032200	Mm.56993	Mm.56993	December 2011 (Mouse Genome Sequencing Consortium and NCBI 38)	chr13:113171607-113223489 (-) // 85.42 // qD2.2	granzyme K	Gzmk	chr13 D2.2|13	full length	ENSMUSG00000042385 /// OTTMUSG00000027683	14945	Q9R0K0 /// O35205 /// A4FUV8 /// D3Z594 /// D6RE36	EC:3.4.21.-	---	NP_032222	NM_008196	---	---	---	1298232	---	---	0006508 // proteolysis // not recorded	---	0003824 // catalytic activity // inferred from electronic annotation /// 0004252 // serine-type endopeptidase activity // inferred from electronic annotation /// 0008233 // peptidase activity // inferred from electronic annotation /// 0008236 // serine-type peptidase activity // not recorded /// 0016787 // hydrolase activity // inferred from electronic annotation	---	IPR001254 // Peptidase S1 // 3.2E-72 /// IPR001254 // Peptidase S1 // 2.0E-66	---	---	This probe set was annotated using the Matching Probes based pipeline to a Entrez Gene identifier using 3 transcripts. // false // Matching Probes // A	"AB032200(11),ENSMUST00000038212(10),ENSMUST00000122399(11)"	"AB032200 // Mus musculus Gzmk mRNA for granzyme K, complete cds. // gb // 11 // --- /// ENSMUST00000038212 // ensembl_havana_transcript:known chromosome:GRCm38:13:113171638:113180897:-1 gene:ENSMUSG00000042385 gene_biotype:protein_coding transcript_biotype:protein_coding // ensembl // 10 // --- /// ENSMUST00000122399 // havana:known chromosome:GRCm38:13:113171608:113225908:-1 gene:ENSMUSG0000004…	OTTMUST00000068522 // vega // 7 // Cross Hyb Matching Probes /// uc007rxd.1 // ucsc_genes // 4 // Cross Hyb Matching Probes /// NM_008196 // refseq // 4 // Cross Hyb Matching Probes /// GENSCAN00000036071 // ensembl // 4 // Cross Hyb Matching Probes /// ENSMUST00000140324 // ensembl // 7 // Cross Hyb Matching Probes
1422396_s_at	37.52	P	10.12	A	3.7075	P	Mouse Genome 430 2.0 Array	Mus musculus	Consensus sequence	GenBank	Mm.196417.1	"gb:NM_008554.1 /DB_XREF=gi:6678807 /GEN=Ascl2 /FEA=FLmRNA /CNT=1 /TID=Mm.196417.1 /TIER=FL /STK=1 /UG=Mm.196417 /LL=17173 /DEF=Mus musculus achaete-scute complex homolog-like 2 (Drosophila) (Ascl2), mRNA. /PROD=mammalian achaete scute homolog 2 /FL=gb:NM_008554.1"	NM_008554	Mm.196417	Mm.196417	December 2011 (Mouse Genome Sequencing Consortium and NCBI 38)	chr7:142967917-142968989 (-) // 99.0 // qF5	achaete-scute complex homolog 2 (Drosophila)	Ascl2	chr7 F5|7 88.08 cM	full length	ENSMUSG00000009248 /// OTTMUSG00000018799	17173	O35885 /// D3Z7Q6 /// Q3TJR9	---	---	NP_032580 /// XP_006508561	NM_008554 /// XM_006508498	---	---	---	96920	---	---	"0000122 // negative regulation of transcription from RNA polymerase II promoter // not recorded /// 0001666 // response to hypoxia // inferred from electronic annotation /// 0001701 // in utero embryonic development // inferred from mutant phenotype /// 0001890 // placenta development // inferred from mutant phenotype /// 0006351 // transcription, DNA-templated // not recorded /// 0006357 // reg…	0005634 // nucleus // inferred from direct assay /// 0005634 // nucleus // not recorded /// 0005737 // cytoplasm // not recorded	0003677 // DNA binding // inferred from electronic annotation /// 0003700 // sequence-specific DNA binding transcription factor activity // not recorded /// 0043565 // sequence-specific DNA binding // inferred from direct assay /// 0046983 // protein dimerization activity // inferred from electronic annotation /// 0070888 // E-box binding // not recorded	---	"IPR011598 // Myc-type, basic helix-loop-helix (bHLH) domain // 2.0E-21 /// IPR011598 // Myc-type, basic helix-loop-helix (bHLH) domain // 3.4E-21"	---	---	This probe set was annotated using the Matching Probes based pipeline to a Entrez Gene identifier using 6 transcripts. // false // Matching Probes // A	"BC019520(11),ENSMUST00000009392(11),ENSMUST00000121862(11),NM_008554(11),uc009koj.2,XM_006508498(11)"	"BC019520 // Mus musculus achaete-scute complex homolog 2 (Drosophila), mRNA (cDNA clone MGC:28478 IMAGE:4163833), complete cds. // gb // 11 // --- /// ENSMUST00000009392 // ensembl:known chromosome:GRCm38:7:142966822:142969264:-1 gene:ENSMUSG00000009248 gene_biotype:protein_coding transcript_biotype:protein_coding // ensembl // 11 // --- /// ENSMUST00000121862 // havana:known chromosome:GRCm38:7…	---
1422567_at	265.82	P	122.7	P	2.1664	P	Mouse Genome 430 2.0 Array	Mus musculus	Consensus sequence	GenBank	Mm.157700.1	"gb:NM_022018.1 /DB_XREF=gi:11528503 /GEN=Niban /FEA=FLmRNA /CNT=58 /TID=Mm.157700.1 /TIER=FL+Stack /STK=34 /UG=Mm.157700 /LL=63913 /DEF=Mus musculus niban protein (Niban), mRNA. /PROD=niban protein /FL=gb:NM_022018.1 gb:AB049355.1"	NM_022018	Mm.157700	Mm.157700 /// Mm.468516 /// Mm.482559	December 2011 (Mouse Genome Sequencing Consortium and NCBI 38)	chr1:151571446-151719709 (+) // 97.57 // qG1	"family with sequence similarity 129, member A"	Fam129a	chr1 G2|1	est /// full length	ENSMUSG00000026483 /// OTTMUSG00000021503	63913	Q3UW53 /// D3YYZ9 /// D3Z233 /// E9PYV4 /// Q3TDH5	---	---	NP_071301 /// XP_006529839	NM_022018 /// XM_006529776	---	---	---	2137237	---	---	0001933 // negative regulation of protein phosphorylation // inferred from mutant phenotype /// 0001934 // positive regulation of protein phosphorylation // inferred from mutant phenotype /// 0006417 // regulation of translation // inferred from electronic annotation /// 0006950 // response to stress // inferred from electronic annotation /// 0034976 // response to endoplasmic reticulum stress //…	0005634 // nucleus // inferred from electronic annotation /// 0005737 // cytoplasm // not recorded /// 0005886 // plasma membrane // not recorded /// 0070062 // extracellular vesicular exosome // not recorded	0005515 // protein binding // inferred from electronic annotation	---	---	---	---	This probe set was annotated using the Matching Probes based pipeline to a Entrez Gene identifier using 10 transcripts. // false // Matching Probes // A	"AK029847(11),BC058234(11),ENSMUST00000086267(11),ENSMUST00000097541(11),ENSMUST00000148810(11),NM_022018(11),uc007cyz.2,uc007cza.2,uc011wto.1,XM_006529776(11)"	"AK029847 // Mus musculus adult male testis cDNA, RIKEN full-length enriched library, clone:4931412A05 product:niban protein, full insert sequence. // gb_htc // 11 // --- /// BC058234 // Mus musculus family with sequence similarity 129, member A, mRNA (cDNA clone MGC:65228 IMAGE:6306849), complete cds. // gb // 11 // --- /// ENSMUST00000086267 // havana:known chromosome:GRCm38:1:151677167:1517193…	AB049355 // gb // 7 // Cross Hyb Matching Probes /// AK206269 // gb_htc // 2 // Cross Hyb Matching Probes /// NONMMUT003137 // noncode // 5 // Cross Hyb Matching Probes
1422701_at	792.08	P	336.17	P	2.3562	P	Mouse Genome 430 2.0 Array	Mus musculus	Consensus sequence	GenBank	Mm.8038.1	"gb:NM_009539.1 /DB_XREF=gi:6678622 /GEN=Zap70 /FEA=FLmRNA /CNT=26 /TID=Mm.8038.1 /TIER=FL+Stack /STK=18 /UG=Mm.8038 /LL=22637 /DEF=Mus musculus zeta-chain (TCR) associated protein kinase (70kD) (Zap70), mRNA. /PROD=zeta-chain (TCR) associated protein kinase(70kD) /FL=gb:U77667.1 gb:U04379.1 gb:NM_009539.1"	NM_009539	Mm.8038	Mm.8038	December 2011 (Mouse Genome Sequencing Consortium and NCBI 38)	chr1:36761852-36782819 (+) // 99.27 // qB	zeta-chain (TCR) associated protein kinase	Zap70	chr1 A4-C1|1 15.41 cM	full length	ENSMUSG00000026117	22637	P43404	EC:2.7.10.2	---	NP_001276541 /// NP_001276694 /// NP_001276695 /// NP_033565 /// XP_006495958 /// XP_006495959 /// XP_006495960	NM_001289612 /// NM_001289765 /// NM_001289766 /// NM_009539 /// XM_006495895 /// XM_006495896 /// XM_006495897	---	---	---	99613	---	---	0002376 // immune system process // inferred from electronic annotation /// 0006468 // protein phosphorylation // inferred from direct assay /// 0006468 // protein phosphorylation // not recorded /// 0006955 // immune response // not recorded /// 0016310 // phosphorylation // inferred from electronic annotation /// 0018108 // peptidyl-tyrosine phosphorylation // inferred from direct assay /// 001…	0001772 // immunological synapse // inferred from direct assay /// 0005622 // intracellular // inferred from mutant phenotype /// 0005737 // cytoplasm // inferred from direct assay /// 0005829 // cytosol // inferred from direct assay /// 0005886 // plasma membrane // inferred from direct assay /// 0005886 // plasma membrane // not recorded /// 0005911 // cell-cell junction // inferred from direct…	"0000166 // nucleotide binding // inferred from electronic annotation /// 0001784 // phosphotyrosine binding // inferred from physical interaction /// 0004672 // protein kinase activity // inferred from direct assay /// 0004713 // protein tyrosine kinase activity // inferred from direct assay /// 0004713 // protein tyrosine kinase activity // inferred from mutant phenotype /// 0004713 // protein …	Inflammatory_Response_Pathway // GenMAPP	IPR000719 // Protein kinase domain // 1.2E-47 /// IPR000980 // SH2 domain // 4.6E-20 /// IPR000980 // SH2 domain // 4.0E-24 /// IPR001245 // Serine-threonine/tyrosine-protein kinase catalytic domain // 3.9E-94	---	---	This probe set was annotated using the Matching Probes based pipeline to a Entrez Gene identifier using 15 transcripts. // false // Matching Probes // A	"AB083210(11),AB084383(10),BC029727(10),ENSMUST00000027291(11),NM_001289612(11),NM_001289765(11),NM_001289766(11),NM_009539(11),U04379(11),U77667(11),uc007aqz.2,uc007ara.2,uc007arb.2,uc033fir.1,uc033fis.1"	"AB083210 // Mus musculus mRNA for truncated ZAP kinase, complete cds. // gb // 11 // --- /// AB084383 // Mus musculus mRNA for Truncated ZAP Kinase-2, complete cds. // gb // 10 // --- /// BC029727 // Mus musculus zeta-chain (TCR) associated protein kinase, mRNA (cDNA clone MGC:36162 IMAGE:4925739), complete cds. // gb // 10 // --- /// ENSMUST00000027291 // ensembl_havana_transcript:known chromos…	GENSCAN00000009215 // ensembl // 7 // Cross Hyb Matching Probes
1422758_at	143.96	P	27.17	A	5.2985	P	Mouse Genome 430 2.0 Array	Mus musculus	Consensus sequence	GenBank	Mm.12968.1	"gb:NM_018763.1 /DB_XREF=gi:9055185 /GEN=Chst2 /FEA=FLmRNA /CNT=39 /TID=Mm.12968.1 /TIER=FL+Stack /STK=14 /UG=Mm.12968 /LL=54371 /DEF=Mus musculus carbohydrate sulfotransferase 2 (Chst2), mRNA. /PROD=carbohydrate sulfotransferase 2 /FL=gb:NM_018763.1 gb:AB011451.1"	NM_018763	Mm.12968	Mm.212446	December 2011 (Mouse Genome Sequencing Consortium and NCBI 38)	chr9:95403507-95407260 (-) // 96.19 // qE3.3	carbohydrate sulfotransferase 2	Chst2	chr9 E3.2-3.3|9	full length	ENSMUSG00000033350	54371	Q80WV3 /// Q3V2H8	---	---	NP_061233	NM_018763	---	---	---	1891160	---	---	0005975 // carbohydrate metabolic process // inferred from electronic annotation /// 0006044 // N-acetylglucosamine metabolic process // not recorded /// 0006044 // N-acetylglucosamine metabolic process // traceable author statement /// 0006790 // sulfur compound metabolic process // not recorded /// 0006954 // inflammatory response // inferred from electronic annotation	0000139 // Golgi membrane // inferred from electronic annotation /// 0005794 // Golgi apparatus // inferred from electronic annotation /// 0005802 // trans-Golgi network // not recorded /// 0016020 // membrane // inferred from electronic annotation /// 0016021 // integral component of membrane // inferred from electronic annotation	"0001517 // N-acetylglucosamine 6-O-sulfotransferase activity // not recorded /// 0001537 // N-acetylgalactosamine 4-O-sulfotransferase activity // inferred from electronic annotation /// 0004394 // heparan sulfate 2-O-sulfotransferase activity // inferred from electronic annotation /// 0008146 // sulfotransferase activity // inferred from direct assay /// 0016232 // HNK-1 sulfotransferase activi…	---	IPR000863 // Sulfotransferase domain // 9.4E-29	---	---	This probe set was annotated using the Matching Probes based pipeline to a Entrez Gene identifier using 6 transcripts. // false // Matching Probes // A	"AB011451(10),AB011452(10),BC051963(11),ENSMUST00000036267(11),NM_018763(11),uc009raz.2"	"AB011451 // Mus musculus mRNA for N-acetylglucosamine-6-O-sulfotransferase, complete cds. // gb // 10 // --- /// AB011452 // Mus musculus mRNA for N-acetylglucosamine-6-O-sulfotransferase, complete cds. // gb // 10 // --- /// BC051963 // Mus musculus carbohydrate sulfotransferase 2, mRNA (cDNA clone MGC:62233 IMAGE:5707543), complete cds. // gb // 11 // --- /// ENSMUST00000036267 // ensembl_hava…	---
1422760_at	314.94	P	88.89	P	3.543	P	Mouse Genome 430 2.0 Array	Mus musculus	Consensus sequence	GenBank	Mm.20874.1	"gb:NM_011061.1 /DB_XREF=gi:6755017 /GEN=Pdi4 /FEA=FLmRNA /CNT=34 /TID=Mm.20874.1 /TIER=FL+Stack /STK=14 /UG=Mm.20874 /LL=18602 /DEF=Mus musculus peptidyl arginine deiminase, type IV (Pdi4), mRNA. /PROD=peptidyl arginine deiminase, type IV /FL=gb:AB013850.1 gb:NM_011061.1"	NM_011061	Mm.20874	Mm.250358	December 2011 (Mouse Genome Sequencing Consortium and NCBI 38)	chr4:140745679-140774188 (-) // 95.97 // qD3	"peptidyl arginine deiminase, type IV"	Padi4	chr4 E1|4 72.34 cM	full length	---	18602	Q9Z183	EC:3.5.3.15	---	NP_035191 /// XP_006534740 /// XP_006538696	NM_011061 /// XM_006534677 /// XM_006538633	---	---	---	---	---	---	"0002376 // immune system process // inferred from electronic annotation /// 0006334 // nucleosome assembly // inferred from mutant phenotype /// 0006338 // chromatin remodeling // inferred from mutant phenotype /// 0006351 // transcription, DNA-templated // inferred from electronic annotation /// 0006355 // regulation of transcription, DNA-templated // inferred from electronic annotation /// 000…	0005634 // nucleus // not recorded /// 0005737 // cytoplasm // inferred from electronic annotation	0004668 // protein-arginine deiminase activity // inferred from direct assay /// 0004668 // protein-arginine deiminase activity // not recorded /// 0004668 // protein-arginine deiminase activity // traceable author statement /// 0005509 // calcium ion binding // not recorded /// 0016787 // hydrolase activity // inferred from electronic annotation /// 0016990 // arginine deiminase activity // not …	---	---	---	---	This probe set was annotated using the Matching Probes based pipeline to a Entrez Gene identifier using 4 transcripts. // false // Matching Probes // A	"NM_011061(11),uc008vnd.2,uc008vne.2,uc012dnw.1"	"NM_011061 // Mus musculus peptidyl arginine deiminase, type IV (Padi4), mRNA. // refseq // 11 // --- /// uc008vnd.2 // --- // ucsc_genes // 11 // --- /// uc008vne.2 // --- // ucsc_genes // 11 // --- /// uc012dnw.1 // --- // ucsc_genes // 11 // ---"	OTTMUST00000023349 // vega // 8 // Cross Hyb Matching Probes /// AB013850 // gb // 8 // Cross Hyb Matching Probes /// AK169844 // gb_htc // 8 // Cross Hyb Matching Probes /// GENSCAN00000047356 // ensembl // 2 // Cross Hyb Matching Probes /// ENSMUST00000026381 // ensembl // 8 // Cross Hyb Matching Probes
1422812_at	756.42	P	148.13	P	5.1065	P	Mouse Genome 430 2.0 Array	Mus musculus	Consensus sequence	GenBank	Mm.124289.1	"gb:NM_030712.1 /DB_XREF=gi:13507657 /GEN=Cxcr6 /FEA=FLmRNA /CNT=20 /TID=Mm.124289.1 /TIER=FL+Stack /STK=11 /UG=Mm.124289 /LL=80901 /DEF=Mus musculus chemokine (C-X-C) receptor 6 (Cxcr6), mRNA. /PROD=chemokine (C-X-C) receptor 6 /FL=gb:AF305709.1 gb:NM_030712.1"	NM_030712	Mm.124289	Mm.124289	December 2011 (Mouse Genome Sequencing Consortium and NCBI 38)	chr9:123806474-123811855 (+) // 99.3 // qF4	chemokine (C-X-C motif) receptor 6	Cxcr6	chr9 F|9 74.57 cM	full length	ENSMUSG00000048521	80901	Q9EQ16	---	---	NP_109637 /// XP_006512464	NM_030712 /// XM_006512401	---	---	---	1934582	---	---	0006935 // chemotaxis // inferred from electronic annotation /// 0006954 // inflammatory response // inferred from electronic annotation /// 0006955 // immune response // inferred from electronic annotation /// 0007165 // signal transduction // inferred from electronic annotation /// 0007186 // G-protein coupled receptor signaling pathway // inferred from direct assay /// 0070098 // chemokine-med…	0005886 // plasma membrane // inferred from electronic annotation /// 0016020 // membrane // inferred from electronic annotation /// 0016021 // integral component of membrane // inferred from electronic annotation	0004871 // signal transducer activity // inferred from electronic annotation /// 0004930 // G-protein coupled receptor activity // inferred from electronic annotation /// 0004950 // chemokine receptor activity // inferred from electronic annotation /// 0015026 // coreceptor activity // inferred from electronic annotation /// 0016493 // C-C chemokine receptor activity // inferred from electronic a…	Peptide_GPCRs // GenMAPP	"IPR000276 // G protein-coupled receptor, rhodopsin-like // 1.9E-51"	---	---	This probe set was annotated using the Matching Probes based pipeline to a Entrez Gene identifier using 5 transcripts. // false // Matching Probes // A	"AF305709(9),ENSMUST00000049810(9),NM_030712(9),uc009sgt.2,uc033jnz.1"	"AF305709 // Mus musculus putative chemokine receptor mRNA, complete cds. // gb // 9 // --- /// ENSMUST00000049810 // ensembl:known chromosome:GRCm38:9:123806477:123811754:1 gene:ENSMUSG00000048521 gene_biotype:protein_coding transcript_biotype:protein_coding // ensembl // 9 // --- /// NM_030712 // Mus musculus chemokine (C-X-C motif) receptor 6 (Cxcr6), mRNA. // refseq // 9 // --- /// uc009sgt.2…	BC096491 // gb // 8 // Cross Hyb Matching Probes
1422831_at	58.37	P	24.65	A	2.368	P	Mouse Genome 430 2.0 Array	Mus musculus	Consensus sequence	GenBank	Mm.20271.1	"gb:NM_010181.1 /DB_XREF=gi:6753825 /GEN=Fbn2 /FEA=FLmRNA /CNT=40 /TID=Mm.20271.1 /TIER=FL+Stack /STK=10 /UG=Mm.20271 /LL=14119 /DEF=Mus musculus fibrillin 2 (Fbn2), mRNA. /PROD=fibrillin 2 /FL=gb:NM_010181.1"	NM_010181	Mm.20271	Mm.20271 /// Mm.395323	December 2011 (Mouse Genome Sequencing Consortium and NCBI 38)	chr18:58009611-58209805 (-) // 98.45 // qD3	fibrillin 2	Fbn2	chr18 D-E1|18 32.15 cM	est /// full length	ENSMUSG00000024598	14119	Q61555 /// Q571J3 /// Q60789	---	---	NP_034311	NM_010181	---	---	---	---	---	---	0030326 // embryonic limb morphogenesis // inferred from mutant phenotype /// 0030501 // positive regulation of bone mineralization // inferred from mutant phenotype /// 0035108 // limb morphogenesis // inferred from mutant phenotype /// 0035583 // sequestering of TGFbeta in extracellular matrix // inferred from mutant phenotype /// 0045669 // positive regulation of osteoblast differentiation // …	0001527 // microfibril // traceable author statement /// 0005576 // extracellular region // inferred from mutant phenotype /// 0005576 // extracellular region // traceable author statement /// 0005578 // proteinaceous extracellular matrix // inferred from electronic annotation /// 0016020 // membrane // inferred from electronic annotation	0005201 // extracellular matrix structural constituent // inferred from electronic annotation /// 0005509 // calcium ion binding // traceable author statement /// 0005515 // protein binding // inferred from electronic annotation	---	IPR000742 // Epidermal growth factor-like domain // 1.7E-9 /// IPR000742 // Epidermal growth factor-like domain // 7.2E-9 /// IPR000742 // Epidermal growth factor-like domain // 2.0E-8 /// IPR000742 // Epidermal growth factor-like domain // 1.2E-8 /// IPR000742 // Epidermal growth factor-like domain // 2.6E-8 /// IPR000742 // Epidermal growth factor-like domain // 3.8E-9 /// IPR001881 // EGF-like…	---	---	This probe set was annotated using the Matching Probes based pipeline to a Entrez Gene identifier using 4 transcripts. // true // Matching Probes // A	"UC008EZN.1(11),NM_010181(11),ENSMUST00000025497(11)"	"ENSMUST00000025497 // ensembl:known chromosome:GRCm38:18:58008623:58209926:-1 gene:ENSMUSG00000024598 gene_biotype:protein_coding transcript_biotype:protein_coding // ensembl // 11 // --- /// NM_010181 // Mus musculus fibrillin 2 (Fbn2), mRNA. // refseq // 11 // --- /// uc008ezn.1 // --- // ucsc_genes // 11 // ---"	GENSCAN00000046358 // ensembl // 8 // Cross Hyb Matching Probes /// NONMMUT032486 // noncode // 4 // Cross Hyb Matching Probes
1422918_at	115.69	P	43.68	A	2.6486	P	Mouse Genome 430 2.0 Array	Mus musculus	Consensus sequence	GenBank	Mm.46246.1	"gb:NM_023707.1 /DB_XREF=gi:12963792 /GEN=1810009J06Rik /FEA=FLmRNA /CNT=12 /TID=Mm.46246.1 /TIER=FL /STK=7 /UG=Mm.46246 /LL=73626 /DEF=Mus musculus RIKEN cDNA 1810009J06 gene (1810009J06Rik), mRNA. /PROD=RIKEN cDNA 1810009J06 /FL=gb:NM_023707.1"	NM_023707	Mm.46246	Mm.333011 /// Mm.425319	December 2011 (Mouse Genome Sequencing Consortium and NCBI 38)	chr6:40964771-40968431 (+) // 99.88 // qB1 /// chr6:40995828-40999476 (-) // 99.42 // qB1	RIKEN cDNA 1810009J06 gene /// predicted gene 2663	1810009J06Rik /// Gm2663	chr6 B1|6	full length	ENSMUSG00000094808 /// ENSMUSG00000096525	73626 /// 100040208	Q9CPN7 /// F6R7E8 /// Q7TT42	EC:3.4.21.4	---	NP_001096130 /// NP_076196	NM_001102660 /// NM_023707	---	---	---	1920876	---	---	0006508 // proteolysis // inferred from electronic annotation	---	0003824 // catalytic activity // inferred from electronic annotation /// 0004252 // serine-type endopeptidase activity // inferred from electronic annotation /// 0008233 // peptidase activity // inferred from electronic annotation /// 0008236 // serine-type peptidase activity // inferred from electronic annotation /// 0016787 // hydrolase activity // inferred from electronic annotation	---	IPR001254 // Peptidase S1 // 2.8E-79 /// IPR001254 // Peptidase S1 // 3.1E-79	---	---	This probe set was annotated using the Matching Probes based pipeline to a Entrez Gene identifier using 8 transcripts. // true // Matching Probes // A	"UC009BNN.1(11),UC009VDS.1(11),NM_001102660(11),NM_023707(11),BC132243(11),BC132245(11),GENSCAN00000011324(9),GENSCAN00000011331(9),ENSMUST00000166306(11),ENSMUST00000076638(11)"	"BC132243 // Mus musculus RIKEN cDNA 1810009J06 gene, mRNA (cDNA clone MGC:163874 IMAGE:40130520), complete cds. // gb // 11 // --- /// BC132245 // Mus musculus RIKEN cDNA 1810009J06 gene, mRNA (cDNA clone MGC:163876 IMAGE:40130522), complete cds. // gb // 11 // --- /// ENSMUST00000076638 // ensembl:known chromosome:GRCm38:6:40964772:40968427:1 gene:ENSMUSG00000094808 gene_biotype:protein_coding …	---
1423091_a_at	747.11	P	221.19	P	3.3777	P	Mouse Genome 430 2.0 Array	Mus musculus	Consensus sequence	GenBank	Mm.41791.1	"gb:AK016567.1 /DB_XREF=gi:12855369 /GEN=Gpm6b /FEA=FLmRNA /CNT=197 /TID=Mm.41791.1 /TIER=Stack /STK=57 /UG=Mm.41791 /LL=14758 /UG_TITLE=glycoprotein m6b /DEF=Mus musculus adult male testis cDNA, RIKEN full-length enriched library, clone:4932442J20:glycoprotein m6b, full insert sequence. /FL=gb:AF254871.1 gb:NM_023122.1"	AK016567	Mm.41791	Mm.222320 /// Mm.400287 /// Mm.421209 /// Mm.474051	December 2011 (Mouse Genome Sequencing Consortium and NCBI 38)	chrX:166238971-166389032 (+) // 97.46 // qF5	glycoprotein m6b	Gpm6b	chrX F5|X	est /// full length	ENSMUSG00000031342 /// OTTMUSG00000019536	14758	P35803 /// A2AEG3 /// A2AEG6 /// H3BIV8 /// Q3US81 /// Q3V0Z9	---	---	NP_001171426 /// NP_001171427 /// NP_001171428 /// NP_001171429 /// NP_001171430 /// NP_001171431 /// NP_001171432 /// NP_001171433 /// NP_075611 /// XP_006528765	NM_001177955 /// NM_001177956 /// NM_001177957 /// NM_001177958 /// NM_001177959 /// NM_001177960 /// NM_001177961 /// NM_001177962 /// NM_023122 /// XM_006528702	---	---	---	107672	---	---	0001503 // ossification // inferred from electronic annotation /// 0006810 // transport // inferred from electronic annotation /// 0015031 // protein transport // inferred from electronic annotation /// 0030501 // positive regulation of bone mineralization // not recorded /// 0032956 // regulation of actin cytoskeleton organization // not recorded /// 0051612 // negative regulation of serotonin u…	0005886 // plasma membrane // inferred from direct assay /// 0016020 // membrane // inferred from electronic annotation /// 0016021 // integral component of membrane // inferred from electronic annotation /// 0045121 // membrane raft // inferred from direct assay	---	---	IPR001614 // Myelin proteolipid protein PLP // 3.1E-135 /// IPR001614 // Myelin proteolipid protein PLP // 1.4E-133 /// IPR001614 // Myelin proteolipid protein PLP // 6.8E-135 /// IPR001614 // Myelin proteolipid protein PLP // 4.1E-135 /// IPR001614 // Myelin proteolipid protein PLP // 2.8E-133 /// IPR001614 // Myelin proteolipid protein PLP // 1.8E-133	---	---	This probe set was annotated using the Matching Probes based pipeline to a Entrez Gene identifier using 37 transcripts. // false // Matching Probes // A	"AF254869(11),AF254870(11),AF254871(11),AF254872(11),AF254873(11),AF254874(11),AF254875(11),AF254876(11),AF254877(11),ENSMUST00000060210(11),ENSMUST00000112223(11),ENSMUST00000112224(11),ENSMUST00000112226(11),ENSMUST00000112227(11),ENSMUST00000112228(11),ENSMUST00000112229(11),ENSMUST00000112233(11),ENSMUST00000112235(11),NM_001177955(11),NM_001177956(11),NM_001177957(11),NM_001177958(11),NM_001…	"AF254869 // Mus musculus proteolipid M6B isoform alpha-TMD-omega (M6B) mRNA, complete cds. // gb // 11 // --- /// AF254870 // Mus musculus proteolipid M6B isoform alpha-beta-TMD-omega (M6B) mRNA, complete cds. // gb // 11 // --- /// AF254871 // Mus musculus proteolipid M6B isoform TMD-omega (M6B) mRNA, complete cds. // gb // 11 // --- /// AF254872 // Mus musculus proteolipid M6B isoform alpha-TM…	---
1423488_at	669.17	P	242.82	P	2.7558	P	Mouse Genome 430 2.0 Array	Mus musculus	Consensus sequence	GenBank	Mm.38791.1	"gb:AK011418.1 /DB_XREF=gi:12847528 /FEA=FLmRNA /CNT=142 /TID=Mm.38791.1 /TIER=Stack /STK=15 /UG=Mm.38791 /LL=67468 /UG_GENE=Mmd /UG_TITLE=monocyte to macrophage differentiation-associated /DEF=Mus musculus 10 days embryo whole body cDNA, RIKEN full-length enriched library, clone:2610016F14:homolog to MONOCYTE TO MACROPHAGE DIFFERENTIATION PROTEIN, full insert sequence. /FL=gb:NM_026178.1 gb:BC02…	BC021914	Mm.38791	Mm.277518 /// Mm.428311 /// Mm.446245 /// Mm.488129	December 2011 (Mouse Genome Sequencing Consortium and NCBI 38)	chr11:90249455-90278589 (+) // 94.33 // qC	monocyte to macrophage differentiation-associated	Mmd	chr11 C|11	est /// full length	ENSMUSG00000003948 /// OTTMUSG00000001286	67468	Q9CQY7 /// Q3UE73 /// Z4YKP7	---	---	NP_080454	NM_026178	---	---	---	1914718	---	---	0019835 // cytolysis // inferred from electronic annotation	0005764 // lysosome // inferred from electronic annotation /// 0005765 // lysosomal membrane // inferred from electronic annotation /// 0005768 // endosome // inferred from electronic annotation /// 0016020 // membrane // inferred from electronic annotation /// 0016021 // integral component of membrane // inferred from electronic annotation /// 0031902 // late endosome membrane // inferred from e…	---	---	IPR004254 // Hly-III-related // 5.0E-47	---	---	This probe set was annotated using the Matching Probes based pipeline to a Entrez Gene identifier using 7 transcripts. // false // Matching Probes // A	"AY424300(11),BC021914(11),BC034117(11),ENSMUST00000004050(11),NM_026178(11),uc007kwo.1,uc007kwp.1"	"AY424300 // Mus musculus progestin and adipoQ receptor family member XI (Paqr11) mRNA, complete cds. // gb // 11 // --- /// BC021914 // Mus musculus monocyte to macrophage differentiation-associated, mRNA (cDNA clone MGC:27634 IMAGE:4506710), complete cds. // gb // 11 // --- /// BC034117 // Mus musculus monocyte to macrophage differentiation-associated, mRNA (cDNA clone IMAGE:4511429), **** WARN…	AK218364 // gb_htc // 5 // Cross Hyb Matching Probes
1423489_at	681.78	P	190.53	P	3.5783	P	Mouse Genome 430 2.0 Array	Mus musculus	Consensus sequence	GenBank	Mm.38791.1	"gb:BC021914.1 /DB_XREF=gi:18314461 /FEA=FLmRNA /CNT=142 /TID=Mm.38791.1 /TIER=ConsEnd /STK=0 /UG=Mm.38791 /LL=67468 /UG_GENE=Mmd /DEF=Mus musculus, monocyte to macrophage differentiation-associated, clone MGC:27634 IMAGE:4506710, mRNA, complete cds. /PROD=monocyte to macrophagedifferentiation-associated /FL=gb:NM_026178.1 gb:BC021914.1"	BC021914	Mm.38791	Mm.277518 /// Mm.428311 /// Mm.446245 /// Mm.488129	December 2011 (Mouse Genome Sequencing Consortium and NCBI 38)	chr11:90249455-90278589 (+) // 94.33 // qC	monocyte to macrophage differentiation-associated	Mmd	chr11 C|11	est /// full length	ENSMUSG00000003948 /// OTTMUSG00000001286	67468	Q9CQY7 /// Q3UE73 /// Z4YKP7	---	---	NP_080454	NM_026178	---	---	---	1914718	---	---	0019835 // cytolysis // inferred from electronic annotation	0005764 // lysosome // inferred from electronic annotation /// 0005765 // lysosomal membrane // inferred from electronic annotation /// 0005768 // endosome // inferred from electronic annotation /// 0016020 // membrane // inferred from electronic annotation /// 0016021 // integral component of membrane // inferred from electronic annotation /// 0031902 // late endosome membrane // inferred from e…	---	---	IPR004254 // Hly-III-related // 5.0E-47	---	---	This probe set was annotated using the Matching Probes based pipeline to a Entrez Gene identifier using 7 transcripts. // false // Matching Probes // A	"AY424300(11),BC021914(11),BC034117(10),ENSMUST00000004050(11),NM_026178(11),uc007kwo.1,uc007kwp.1"	"AY424300 // Mus musculus progestin and adipoQ receptor family member XI (Paqr11) mRNA, complete cds. // gb // 11 // --- /// BC021914 // Mus musculus monocyte to macrophage differentiation-associated, mRNA (cDNA clone MGC:27634 IMAGE:4506710), complete cds. // gb // 11 // --- /// BC034117 // Mus musculus monocyte to macrophage differentiation-associated, mRNA (cDNA clone IMAGE:4511429), **** WARN…	---
1423702_at	366.45	P	177.4	P	2.0657	P	Mouse Genome 430 2.0 Array	Mus musculus	Consensus sequence	GenBank	Mm.24350.2	"gb:BC003830.1 /DB_XREF=gi:13277923 /FEA=FLmRNA /CNT=282 /TID=Mm.24350.2 /TIER=FL+Stack /STK=144 /UG=Mm.24350 /LL=14958 /UG_GENE=H1f0 /DEF=Mus musculus, Similar to H1 histone family, member 0, clone MGC:6248 IMAGE:3600538, mRNA, complete cds. /PROD=Similar to H1 histone family, member 0 /FL=gb:BC003830.1 gb:BC011493.1"	BC003830	Mm.24350	Mm.24350 /// Mm.473294	December 2011 (Mouse Genome Sequencing Consortium and NCBI 38)	chr15:79028461-79030504 (+) // 94.23 // qE1	"H1 histone family, member 0"	H1f0	chr15 E1|15 37.7 cM	est /// full length	ENSMUSG00000096210	14958	P10922 /// Q3U4Y0 /// Q8C1Y3	---	---	NP_032223	NM_008197	---	---	---	95893	---	---	0006334 // nucleosome assembly // inferred from electronic annotation	0000786 // nucleosome // inferred from electronic annotation /// 0000790 // nuclear chromatin // not recorded /// 0005634 // nucleus // inferred from direct assay /// 0005634 // nucleus // not recorded /// 0005694 // chromosome // inferred from electronic annotation /// 0005719 // nuclear euchromatin // not recorded /// 0005730 // nucleolus // inferred from direct assay /// 0005794 // Golgi appar…	0003677 // DNA binding // inferred from electronic annotation /// 0005515 // protein binding // inferred from electronic annotation /// 0031490 // chromatin DNA binding // not recorded /// 0044822 // poly(A) RNA binding // not recorded	---	"IPR005818 // Linker histone H1/H5, domain H15 // 1.0E-33"	---	---	This probe set was annotated using the Matching Probes based pipeline to a Entrez Gene identifier using 6 transcripts. // false // Matching Probes // A	"BC003830(11),BC011493(11),BC110361(11),ENSMUST00000180086(11),NM_008197(11),uc007wsd.1"	"BC003830 // Mus musculus H1 histone family, member 0, mRNA (cDNA clone MGC:6248 IMAGE:3600538), complete cds. // gb // 11 // --- /// BC011493 // Mus musculus H1 histone family, member 0, mRNA (cDNA clone MGC:19309 IMAGE:4166167), complete cds. // gb // 11 // --- /// BC110361 // Mus musculus H1 histone family, member 0, mRNA (cDNA clone MGC:117919 IMAGE:5343233), complete cds. // gb // 11 // --- …	AK195078 // gb_htc // 1 // Cross Hyb Matching Probes
1424030_at	150.76	P	60.86	P	2.4772	P	Mouse Genome 430 2.0 Array	Mus musculus	Consensus sequence	GenBank	Mm.25552.1	"gb:BC013080.1 /DB_XREF=gi:15341815 /FEA=FLmRNA /CNT=113 /TID=Mm.25552.1 /TIER=FL+Stack /STK=60 /UG=Mm.25552 /LL=195733 /UG_GENE=MGR /DEF=Mus musculus, clone MGC:7805 IMAGE:3499860, mRNA, complete cds. /PROD=Unknown (protein for MGC:7805) /FL=gb:BC013080.1"	BC013080	Mm.25552	Mm.263068 /// Mm.399768	December 2011 (Mouse Genome Sequencing Consortium and NCBI 38)	chr12:24572283-24617391 (+) // 97.85 // qA1.3	grainyhead-like 1 (Drosophila)	Grhl1	chr12 A1.3|12	est /// full length	ENSMUSG00000020656	195733	Q921D9 /// E9QMF0	---	---	NP_001154878 /// NP_665897 /// XP_006515079 /// XP_006515080	NM_001161406 /// NM_145890 /// XM_006515016 /// XM_006515017	---	---	---	2182540	---	---	"0006351 // transcription, DNA-templated // inferred from electronic annotation /// 0006355 // regulation of transcription, DNA-templated // not recorded /// 0007275 // multicellular organismal development // inferred from electronic annotation"	0005634 // nucleus // not recorded /// 0005737 // cytoplasm // not recorded /// 0005794 // Golgi apparatus // not recorded /// 0043231 // intracellular membrane-bounded organelle // not recorded	0003677 // DNA binding // not recorded /// 0003700 // sequence-specific DNA binding transcription factor activity // not recorded	---	IPR007604 // CP2 transcription factor // 4.8E-88 /// IPR007604 // CP2 transcription factor // 3.6E-88	---	---	This probe set was annotated using the Matching Probes based pipeline to a Entrez Gene identifier using 9 transcripts. // false // Matching Probes // A	"AF411211(9),AF411212(9),BC013080(10),ENSMUST00000020985(11),ENSMUST00000085553(11),NM_001161406(11),NM_145890(11),uc007nem.2,uc007nen.2"	"AF411211 // Mus musculus p61 MGR mRNA, complete cds. // gb // 9 // --- /// AF411212 // Mus musculus p70 MGR mRNA, complete cds. // gb // 9 // --- /// BC013080 // Mus musculus grainyhead-like 1 (Drosophila), mRNA (cDNA clone MGC:7805 IMAGE:3499860), complete cds. // gb // 10 // --- /// ENSMUST00000020985 // ensembl:known chromosome:GRCm38:12:24580749:24617391:1 gene:ENSMUSG00000020656 gene_biotyp…	---
1424090_at	766.27	P	276.27	P	2.7736	P	Mouse Genome 430 2.0 Array	Mus musculus	Consensus sequence	GenBank	Mm.32068.1	"gb:BC005556.1 /DB_XREF=gi:13542697 /FEA=FLmRNA /CNT=72 /TID=Mm.32068.1 /TIER=FL+Stack /STK=55 /UG=Mm.32068 /DEF=Mus musculus, Similar to hypothetical protein, clone MGC:11704 IMAGE:3964815, mRNA, complete cds. /PROD=Similar to hypothetical protein /FL=gb:BC005556.1"	BC005556	Mm.32068	Mm.32068	December 2011 (Mouse Genome Sequencing Consortium and NCBI 38)	chr2:151572621-151590005 (+) // 95.88 // qG3	syndecan binding protein (syntenin) 2	Sdcbp2	chr2 G3|2	full length	ENSMUSG00000027456 /// OTTMUSG00000015866	228765	Q99JZ0 /// Q3UN51	---	---	NP_663510 /// XP_006499367 /// XP_006499368	NM_145535 /// XM_006499304 /// XM_006499305	---	---	---	2385156	---	---	---	0005737 // cytoplasm // not recorded /// 0070062 // extracellular vesicular exosome // not recorded	0005515 // protein binding // inferred from electronic annotation /// 0008022 // protein C-terminus binding // not recorded /// 0042803 // protein homodimerization activity // not recorded /// 0046982 // protein heterodimerization activity // not recorded	---	IPR001478 // PDZ domain // 8.6E-13 /// IPR001478 // PDZ domain // 1.2E-11	---	---	This probe set was annotated using the Matching Probes based pipeline to a Entrez Gene identifier using 5 transcripts. // false // Matching Probes // A	"BC005556(11),ENSMUST00000028950(11),NM_145535(11),uc008nec.2,XM_006499305(11)"	"BC005556 // Mus musculus syndecan binding protein (syntenin) 2, mRNA (cDNA clone MGC:11704 IMAGE:3964815), complete cds. // gb // 11 // --- /// ENSMUST00000028950 // ensembl_havana_transcript:known chromosome:GRCm38:2:151572622:151590005:1 gene:ENSMUSG00000027456 gene_biotype:protein_coding transcript_biotype:protein_coding // ensembl // 11 // --- /// NM_145535 // Mus musculus syndecan binding p…	GENSCAN00000021344 // ensembl // 4 // Cross Hyb Matching Probes
1424245_at	268.29	P	67.02	A	4.0031	P	Mouse Genome 430 2.0 Array	Mus musculus	Consensus sequence	GenBank	Mm.28191.1	"gb:BC015290.1 /DB_XREF=gi:15929733 /FEA=FLmRNA /CNT=109 /TID=Mm.28191.1 /TIER=FL+Stack /STK=43 /UG=Mm.28191 /DEF=Mus musculus, Similar to carboxylesterase 2 (intestine, liver), clone MGC:18908 IMAGE:4241028, mRNA, complete cds. /PROD=Similar to carboxylesterase 2 (intestine,liver) /FL=gb:BC015290.1 gb:BC024552.1"	BC015290	Mm.28191	Mm.28191 /// Mm.415742 /// Mm.482624	December 2011 (Mouse Genome Sequencing Consortium and NCBI 38)	chr8:104847067-104854468 (+) // 97.44 // qD3	"carboxylesterase 2C /// carboxylesterase 2D, pseudogene"	Ces2c /// Ces2d-ps	chr8 D3|8	est /// full length	ENSMUSG00000031884 /// ENSMUSG00000061825 /// OTTMUSG00000027466	234671 /// 667754	Q91WG0 /// Q8K033 /// Q80VX3	EC:3.1.1.28	---	NP_663578	NM_145603 /// NR_033726	---	---	---	2385905	---	---	0001101 // response to acid // inferred from direct assay /// 0006508 // proteolysis // inferred from electronic annotation /// 0008152 // metabolic process // --- /// 0008152 // metabolic process // inferred from direct assay /// 0008152 // metabolic process // inferred from electronic annotation	0005783 // endoplasmic reticulum // inferred from electronic annotation /// 0043231 // intracellular membrane-bounded organelle // inferred from direct assay	0008236 // serine-type peptidase activity // inferred from electronic annotation /// 0016787 // hydrolase activity // inferred from electronic annotation /// 0047619 // acylcarnitine hydrolase activity // inferred from direct assay /// 0052689 // carboxylic ester hydrolase activity // not recorded	Irinotecan_pathway_PharmGKB // GenMAPP	"IPR001375 // Peptidase S9, prolyl oligopeptidase, catalytic domain // 7.1E-9 /// IPR001375 // Peptidase S9, prolyl oligopeptidase, catalytic domain // 7.1E-9 /// IPR002018 // Carboxylesterase, type B // 1.3E-173 /// IPR002018 // Carboxylesterase, type B // 5.3E-172 /// IPR013094 // Alpha/beta hydrolase fold-3 // 6.4E-12 /// IPR013094 // Alpha/beta hydrolase fold-3 // 6.3E-12"	---	---	This probe set was annotated using the Matching Probes based pipeline to a Entrez Gene identifier using 12 transcripts. // true // Matching Probes // A	"OTTMUST00000067978(11),UC009NBE.2(11),UC009NBF.2(11),NM_145603(11),NR_033726(11),BC015290(11),BC024552(11),BC031170(11),BC034178(11),BC034180(11),BC034182(11),BC034191(11),ENSMUST00000043209(11),ENSMUST00000055052(11)"	"BC015290 // Mus musculus carboxylesterase 2, mRNA (cDNA clone MGC:18908 IMAGE:4241028), complete cds. // gb // 11 // --- /// BC024552 // Mus musculus carboxylesterase 2, mRNA (cDNA clone MGC:37630 IMAGE:4990820), complete cds. // gb // 11 // --- /// BC031170 // Mus musculus carboxylesterase 2, mRNA (cDNA clone MGC:37500 IMAGE:4984806), complete cds. // gb // 11 // --- /// BC034178 // Mus musculu…	OTTMUST00000067982 // vega // 1 // Cross Hyb Matching Probes /// OTTMUST00000067983 // vega // 1 // Cross Hyb Matching Probes /// OTTMUST00000067980 // vega // 6 // Cross Hyb Matching Probes /// OTTMUST00000067981 // vega // 7 // Cross Hyb Matching Probes /// uc009nbd.1 // ucsc_genes // 1 // Cross Hyb Matching Probes /// uc012gja.1 // ucsc_genes // 1 // Cross Hyb Matching Probes /// NM_198171 // …
1424292_at	120.98	P	60.08	P	2.0136	P	Mouse Genome 430 2.0 Array	Mus musculus	Consensus sequence	GenBank	Mm.46681.1	"gb:BC005799.1 /DB_XREF=gi:13543262 /FEA=FLmRNA /CNT=61 /TID=Mm.46681.1 /TIER=FL+Stack /STK=40 /UG=Mm.46681 /LL=76131 /UG_GENE=5830484J08Rik /DEF=Mus musculus, Similar to hypothetical protein FLJ20354, clone MGC:12055 IMAGE:3707876, mRNA, complete cds. /PROD=Similar to hypothetical protein FLJ20354 /FL=gb:BC005799.1"	BC005799	Mm.46681	Mm.371655 /// Mm.417353 /// Mm.46681 /// Mm.473495	December 2011 (Mouse Genome Sequencing Consortium and NCBI 38)	chr3:159522555-159529954 (+) // 93.81 // qH4 /// chr7:57877992-57880283 (-) // 93.38 // qB5	DEP domain containing 1a	Depdc1a	chr3 H4|3	est /// full length	ENSMUSG00000028175 /// OTTMUSG00000026469	76131	Q8CIG0 /// D3Z6J1	---	---	NP_001165563 /// NP_001165564 /// NP_083799 /// XP_006502320	NM_001172092 /// NM_001172093 /// NM_029523 /// XM_006502257	---	---	---	1923381	---	---	"0006351 // transcription, DNA-templated // inferred from electronic annotation /// 0006355 // regulation of transcription, DNA-templated // inferred from electronic annotation /// 0007165 // signal transduction // inferred from electronic annotation /// 0035556 // intracellular signal transduction // inferred from electronic annotation /// 0043547 // positive regulation of GTPase activity // inf…	0005622 // intracellular // inferred from electronic annotation /// 0005634 // nucleus // not recorded /// 0017053 // transcriptional repressor complex // not recorded	0005096 // GTPase activator activity // inferred from electronic annotation /// 0005515 // protein binding // inferred from electronic annotation	---	IPR000591 // DEP domain // 2.7E-19	---	---	This probe set was annotated using the Matching Probes based pipeline to a Entrez Gene identifier using 8 transcripts. // false // Matching Probes // A	"BC005799(11),ENSMUST00000120272(11),NM_001172092(11),NM_001172093(11),NM_029523(11),uc008rvy.2,uc008rvz.2,uc008rwa.2"	"BC005799 // Mus musculus DEP domain containing 1a, mRNA (cDNA clone IMAGE:3707876), complete cds. // gb // 11 // --- /// ENSMUST00000120272 // ensembl_havana_transcript:novel chromosome:GRCm38:3:159495433:159529955:1 gene:ENSMUSG00000028175 gene_biotype:protein_coding transcript_biotype:protein_coding // ensembl // 11 // --- /// NM_001172092 // Mus musculus DEP domain containing 1a (Depdc1a), tr…	OTTMUST00000065449 // vega // 4 // Cross Hyb Matching Probes /// OTTMUST00000065450 // vega // 7 // Cross Hyb Matching Probes /// BC023934 // gb // 7 // Cross Hyb Matching Probes /// ENSMUST00000029825 // ensembl // 7 // Cross Hyb Matching Probes /// ENSMUST00000106041 // ensembl // 4 // Cross Hyb Matching Probes
1424354_at	215.12	P	103.78	P	2.0728	P	Mouse Genome 430 2.0 Array	Mus musculus	Consensus sequence	GenBank	Mm.46356.1	"gb:BC020080.1 /DB_XREF=gi:18043290 /FEA=FLmRNA /CNT=68 /TID=Mm.46356.1 /TIER=FL+Stack /STK=36 /UG=Mm.46356 /DEF=Mus musculus, clone MGC:28217 IMAGE:3990521, mRNA, complete cds. /PROD=Unknown (protein for MGC:28217) /FL=gb:BC020080.1"	BC020080	Mm.46356	Mm.248440 /// Mm.403336	December 2011 (Mouse Genome Sequencing Consortium and NCBI 38)	chr6:34863102-34873868 (+) // 93.93 // qB1	transmembrane protein 140	Tmem140	chr6 B1|6	est /// full length	ENSMUSG00000057137 /// OTTMUSG00000022811	68487	Q8BGY5	---	---	NP_932103 /// XP_006506603 /// XP_006506604	NM_197986 /// XM_006506540 /// XM_006506541	---	---	---	1915737	---	---	---	0016020 // membrane // inferred from electronic annotation /// 0016021 // integral component of membrane // inferred from electronic annotation	---	---	---	---	---	This probe set was annotated using the Matching Probes based pipeline to a Entrez Gene identifier using 6 transcripts. // false // Matching Probes // A	"BC023802(11),ENSMUST00000074949(11),NM_197986(11),uc009bhu.1,XM_006506540(11),XM_006506541(11)"	"BC023802 // Mus musculus transmembrane protein 140, mRNA (cDNA clone MGC:38515 IMAGE:5352975), complete cds. // gb // 11 // --- /// ENSMUST00000074949 // ensembl_havana_transcript:known chromosome:GRCm38:6:34863146:34874946:1 gene:ENSMUSG00000057137 gene_biotype:protein_coding transcript_biotype:protein_coding // ensembl // 11 // --- /// NM_197986 // Mus musculus transmembrane protein 140 (Tmem1…	BC020080 // gb // 8 // Cross Hyb Matching Probes /// OTTMUST00000054854 // vega // 11 // Negative Strand Matching Probes /// OTTMUST00000054855 // vega // 11 // Negative Strand Matching Probes /// uc009bhv.1 // ucsc_genes // 11 // Negative Strand Matching Probes /// uc009bhw.2 // ucsc_genes // 11 // Negative Strand Matching Probes /// uc009bhy.2 // ucsc_genes // 11 // Negative Strand Matching Pro…
1424407_s_at	443.44	P	213.36	P	2.0784	P	Mouse Genome 430 2.0 Array	Mus musculus	Consensus sequence	GenBank	Mm.180587.1	"gb:BC019942.1 /DB_XREF=gi:18043679 /FEA=FLmRNA /CNT=71 /TID=Mm.180587.1 /TIER=FL+Stack /STK=34 /UG=Mm.180587 /LL=74738 /UG_GENE=5730406O18Rik /DEF=Mus musculus, RIKEN cDNA 5730406O18 gene, clone MGC:28299 IMAGE:4012121, mRNA, complete cds. /PROD=RIKEN cDNA 5730406O18 gene /FL=gb:BC019942.1"	BC019942	Mm.180587	Mm.38438 /// Mm.457565 /// Mm.470349	December 2011 (Mouse Genome Sequencing Consortium and NCBI 38)	chr15:79823895-79826059 (-) // 92.88 // qE1	chromobox 6	Cbx6	chr15 E1|15	est /// full length	ENSMUSG00000089715 /// OTTMUSG00000017454	494448	Q9DBY5 /// Q99J85 /// B9EIV5 /// D3Z329 /// D3Z5F6 /// Q3UH37 /// Q3UH69 /// Q3UK98 /// Q6PD36 /// Q6TKP2 /// Q6TLW0 /// Q6TLW1 /// Q6TLW2 /// Q9CYM8	---	---	NP_083039	NM_028763	---	---	---	3512628	---	---	"0000122 // negative regulation of transcription from RNA polymerase II promoter // not recorded /// 0006351 // transcription, DNA-templated // inferred from electronic annotation /// 0006355 // regulation of transcription, DNA-templated // inferred from electronic annotation /// 0016568 // chromatin modification // inferred from electronic annotation /// 0031175 // neuron projection development …	0000792 // heterochromatin // inferred from direct assay /// 0005634 // nucleus // inferred from direct assay /// 0005634 // nucleus // not recorded /// 0005886 // plasma membrane // inferred from direct assay /// 0016020 // membrane // inferred from electronic annotation /// 0016021 // integral component of membrane // inferred from electronic annotation /// 0031519 // PcG protein complex // not…	0003727 // single-stranded RNA binding // inferred from direct assay /// 0005515 // protein binding // inferred from electronic annotation /// 0019903 // protein phosphatase binding // inferred from physical interaction /// 0046872 // metal ion binding // inferred from electronic annotation	---	IPR023780 // Chromo domain // 5.3E-19	---	---	This probe set was annotated using the Matching Probes based pipeline to a Entrez Gene identifier using 4 transcripts. // false // Matching Probes // A	"BC019942(10),ENSMUST00000109627(11),NM_028763(11),uc007wuo.1"	"BC019942 // Mus musculus chromobox homolog 6, mRNA (cDNA clone IMAGE:4012121). // gb // 10 // --- /// ENSMUST00000109627 // ensembl_havana_transcript:known chromosome:GRCm38:15:79823896:79834688:-1 gene:ENSMUSG00000089715 gene_biotype:protein_coding transcript_biotype:protein_coding // ensembl // 11 // --- /// NM_028763 // Mus musculus chromobox 6 (Cbx6), mRNA. // refseq // 11 // --- /// OTTMUST…	---
1424440_at	418.23	P	189.74	P	2.2042	P	Mouse Genome 430 2.0 Array	Mus musculus	Consensus sequence	GenBank	Mm.26865.1	"gb:BC027271.1 /DB_XREF=gi:20071010 /FEA=FLmRNA /CNT=54 /TID=Mm.26865.1 /TIER=FL+Stack /STK=32 /UG=Mm.26865 /LL=121022 /UG_GENE=Mrps6 /DEF=Mus musculus, clone MGC:27789 IMAGE:3156971, mRNA, complete cds. /PROD=Unknown (protein for MGC:27789) /FL=gb:BC027271.1"	BC027271	Mm.26865	Mm.217354 /// Mm.396129	December 2011 (Mouse Genome Sequencing Consortium and NCBI 38)	chr16:92058306-92112227 (+) // 96.31 // qC4	mitochondrial ribosomal protein S6	Mrps6	chr16 C4|16	est /// full length	ENSMUSG00000039680 /// OTTMUSG00000025871	121022	P58064 /// Q9JKZ2 /// Q3TLQ4 /// Q3UMR9 /// Q3UZU9 /// V9GXD5	---	---	NP_536704	NM_080456	---	---	---	2153111	---	---	0006020 // inositol metabolic process // inferred from mutant phenotype /// 0006412 // translation // inferred from electronic annotation /// 0006810 // transport // inferred from electronic annotation /// 0006811 // ion transport // inferred from electronic annotation /// 0006814 // sodium ion transport // inferred from electronic annotation /// 0007422 // peripheral nervous system development /…	0005739 // mitochondrion // inferred from direct assay /// 0005840 // ribosome // inferred from electronic annotation /// 0016020 // membrane // inferred from electronic annotation /// 0016021 // integral component of membrane // inferred from electronic annotation /// 0030529 // ribonucleoprotein complex // inferred from electronic annotation	0003735 // structural constituent of ribosome // inferred from electronic annotation /// 0005215 // transporter activity // inferred from electronic annotation /// 0015293 // symporter activity // inferred from electronic annotation /// 0019843 // rRNA binding // inferred from electronic annotation	---	IPR000529 // Ribosomal protein S6 // 1.5E-16	---	---	This probe set was annotated using the Matching Probes based pipeline to a Entrez Gene identifier using 5 transcripts. // false // Matching Probes // A	"AY061856(11),BC027271(11),ENSMUST00000047429(11),NM_080456(11),uc007zyu.1"	"AY061856 // Mus musculus mitochondrial ribosomal protein S6 mRNA, complete cds; nuclear gene for mitochondrial product. // gb // 11 // --- /// BC027271 // Mus musculus mitochondrial ribosomal protein S6, mRNA (cDNA clone MGC:27789 IMAGE:3156971), complete cds. // gb // 11 // --- /// ENSMUST00000047429 // ensembl_havana_transcript:known chromosome:GRCm38:16:92058270:92112227:1 gene:ENSMUSG0000003…	OTTMUST00000063750 // vega // 7 // Cross Hyb Matching Probes /// AK203017 // gb_htc // 3 // Cross Hyb Matching Probes /// GENSCAN00000020934 // ensembl // 7 // Cross Hyb Matching Probes /// ENSMUST00000138961 // ensembl // 7 // Cross Hyb Matching Probes /// NONMMUT027728 // noncode // 7 // Cross Hyb Matching Probes
1424542_at	3398.64	P	965.44	P	3.5203	P	Mouse Genome 430 2.0 Array	Mus musculus	Consensus sequence	GenBank	Mm.3925.1	"gb:D00208.1 /DB_XREF=gi:220569 /FEA=FLmRNA /CNT=46 /TID=Mm.3925.1 /TIER=FL+Stack /STK=25 /UG=Mm.3925 /LL=20198 /UG_GENE=S100a4 /DEF=Mus musculus mRNA for pEL98 protein, complete cds. /PROD=pEL98 protein /FL=gb:D00208.1"	D00208	Mm.3925	Mm.3925	December 2011 (Mouse Genome Sequencing Consortium and NCBI 38)	chr3:90601903-90606045 (+) // 89.9 // qF1	S100 calcium binding protein A4	S100a4	chr3 F1-F2|3 39.27 cM	full length	ENSMUSG00000001020 /// OTTMUSG00000022114	20198	P07091 /// D3YUT9 /// Q545V2	---	---	NP_035441 /// XP_006501240 /// XP_006501241	NM_011311 /// XM_006501177 /// XM_006501178	---	---	---	1330282	---	---	0043123 // positive regulation of I-kappaB kinase/NF-kappaB signaling // not recorded	0005615 // extracellular space // not recorded /// 0005634 // nucleus // not recorded /// 0043005 // neuron projection // not recorded /// 0048471 // perinuclear region of cytoplasm // not recorded /// 0070062 // extracellular vesicular exosome // not recorded	0003779 // actin binding // not recorded /// 0005509 // calcium ion binding // inferred from direct assay /// 0005509 // calcium ion binding // not recorded /// 0005515 // protein binding // inferred from physical interaction /// 0042802 // identical protein binding // inferred from physical interaction /// 0044822 // poly(A) RNA binding // not recorded /// 0046872 // metal ion binding // inferre…	---	"IPR013787 // S100/CaBP-9k-type, calcium binding, subdomain // 4.0E-25 /// IPR013787 // S100/CaBP-9k-type, calcium binding, subdomain // 2.9E-25"	---	---	This probe set was annotated using the Matching Probes based pipeline to a Entrez Gene identifier using 9 transcripts. // false // Matching Probes // A	"BC051214(10),BC094635(10),D00208(10),ENSMUST00000001046(11),ENSMUST00000107330(11),NM_011311(11),uc008qcz.2,XM_006501177(11),XM_006501178(11)"	"BC051214 // Mus musculus S100 calcium binding protein A4, mRNA (cDNA clone MGC:63025 IMAGE:1383390), complete cds. // gb // 10 // --- /// BC094635 // Mus musculus S100 calcium binding protein A4, mRNA (cDNA clone MGC:106827 IMAGE:1248264), complete cds. // gb // 10 // --- /// D00208 // Mus musculus mRNA for pEL98 protein, complete cds. // gb // 10 // --- /// ENSMUST00000001046 // ensembl:known c…	OTTMUST00000052500 // vega // 6 // Cross Hyb Matching Probes /// GENSCAN00000013582 // ensembl // 7 // Cross Hyb Matching Probes /// ENSMUST00000142476 // ensembl // 6 // Cross Hyb Matching Probes /// NONMMUT044061 // noncode // 6 // Cross Hyb Matching Probes
1424711_at	489.29	P	162.46	P	3.0118	P	Mouse Genome 430 2.0 Array	Mus musculus	Consensus sequence	GenBank	Mm.26702.1	gb:BB667229 /DB_XREF=gi:16398678 /DB_XREF=BB667229 /CLONE=6820435I09 /FEA=FLmRNA /CNT=137 /TID=Mm.26702.1 /TIER=Stack /STK=29 /UG=Mm.26702 /LL=83921 /UG_GENE=Tmem2 /UG_TITLE=transmembrane protein 2 /FL=gb:BC019745.1	BC019745	Mm.26702	Mm.329776	December 2011 (Mouse Genome Sequencing Consortium and NCBI 38)	chr19:21809274-21858360 (+) // 94.55 // qB	transmembrane protein 2	Tmem2	chr19 B|19	full length	ENSMUSG00000024754	83921	Q5FWI3 /// Q3TNU6 /// Q8BS93	---	---	NP_001028931 /// NP_114386 /// XP_006527549 /// XP_006527550	NM_001033759 /// NM_031997 /// XM_006527486 /// XM_006527487	---	---	---	1890373	---	---	0007275 // multicellular organismal development // inferred from electronic annotation	0016020 // membrane // inferred from electronic annotation /// 0016021 // integral component of membrane // inferred from electronic annotation /// 0070062 // extracellular vesicular exosome // not recorded	---	---	IPR019316 // G8 domain // 1.1E-32	---	---	This probe set was annotated using the Matching Probes based pipeline to a Entrez Gene identifier using 8 transcripts. // false // Matching Probes // A	"AK034906(11),ENSMUST00000025663(11),ENSMUST00000096194(11),NM_001033759(11),NM_031997(11),uc008gzg.2,uc008gzh.2,XM_006527487(11)"	"AK034906 // Mus musculus 12 days embryo embryonic body between diaphragm region and neck cDNA, RIKEN full-length enriched library, clone:9430060G15 product:transmembrane protein 2, full insert sequence. // gb_htc // 11 // --- /// ENSMUST00000025663 // ensembl:known chromosome:GRCm38:19:21778342:21858327:1 gene:ENSMUSG00000024754 gene_biotype:protein_coding transcript_biotype:protein_coding // en…	---
1424727_at	683.03	P	183.77	P	3.7168	P	Mouse Genome 430 2.0 Array	Mus musculus	Consensus sequence	GenBank	Mm.14302.2	"gb:D83648.1 /DB_XREF=gi:1777329 /GEN=CCR5 /FEA=FLmRNA /CNT=35 /TID=Mm.14302.2 /TIER=FL+Stack /STK=18 /UG=Mm.14302 /LL=12774 /DEF=Mus musculus mRNA for C-C chemokine receptor 5, complete cds. /PROD=C-C chemokine receptor 5 /FL=gb:U47036.1 gb:D83648.1"	D83648	Mm.14302	Mm.14302 /// Mm.431882 /// Mm.491745	December 2011 (Mouse Genome Sequencing Consortium and NCBI 38)	chr9:124121572-124128824 (+) // 94.19 // qF4	chemokine (C-C motif) receptor 5	Ccr5	chr9 F|9 75.05 cM	est /// full length	ENSMUSG00000079227 /// OTTMUSG00000035282	12774	P51682 /// Q3TDA4 /// E9Q3E5 /// E9Q351	---	---	NP_034047	NM_009917	---	---	---	107182	---	---	0001974 // blood vessel remodeling // inferred from electronic annotation /// 0006816 // calcium ion transport // not recorded /// 0006935 // chemotaxis // inferred from electronic annotation /// 0006952 // defense response // inferred from mutant phenotype /// 0006954 // inflammatory response // inferred from electronic annotation /// 0006955 // immune response // inferred from electronic annota…	0005737 // cytoplasm // not recorded /// 0005768 // endosome // not recorded /// 0005886 // plasma membrane // inferred from electronic annotation /// 0009897 // external side of plasma membrane // inferred from direct assay /// 0009897 // external side of plasma membrane // not recorded /// 0009986 // cell surface // inferred from direct assay /// 0009986 // cell surface // not recorded /// 0016…	0001948 // glycoprotein binding // not recorded /// 0003779 // actin binding // not recorded /// 0004871 // signal transducer activity // inferred from electronic annotation /// 0004930 // G-protein coupled receptor activity // inferred from electronic annotation /// 0004950 // chemokine receptor activity // inferred from electronic annotation /// 0016493 // C-C chemokine receptor activity // inf…	GPCRDB_Class_A_Rhodopsin-like // GenMAPP /// Peptide_GPCRs // GenMAPP	"IPR000276 // G protein-coupled receptor, rhodopsin-like // 2.5E-59 /// IPR019424 // 7TM GPCR, olfactory receptor/chemoreceptor Srsx // 7.1E-10"	---	---	This probe set was annotated using the Matching Probes based pipeline to a Entrez Gene identifier using 5 transcripts. // false // Matching Probes // A	"AK171391(10),D83648(9),ENSMUST00000111442(10),NM_009917(10),uc009shd.2"	"AK171391 // Mus musculus B6-derived CD11 +ve dendritic cells cDNA, RIKEN full-length enriched library, clone:F730201D07 product:chemokine (C-C motif) receptor 5, full insert sequence. // gb_htc // 10 // --- /// D83648 // Mus musculus mRNA for C-C chemokine receptor 5, complete cds. // gb // 9 // --- /// ENSMUST00000111442 // ensembl_havana_transcript:known chromosome:GRCm38:9:124121543:124127182…	OTTMUST00000089987 // vega // 7 // Cross Hyb Matching Probes /// ENSMUST00000171579 // ensembl // 7 // Cross Hyb Matching Probes /// NONMMUT071552 // noncode // 7 // Cross Hyb Matching Probes
1424965_at	918.13	P	447.31	P	2.0526	P	Mouse Genome 430 2.0 Array	Mus musculus	Consensus sequence	GenBank	Mm.72243.1	"gb:BC026563.1 /DB_XREF=gi:20071681 /FEA=FLmRNA /CNT=26 /TID=Mm.72243.1 /TIER=FL+Stack /STK=10 /UG=Mm.72243 /LL=107321 /UG_GENE=AV278559 /DEF=Mus musculus, Similar to leupaxin, clone MGC:36312 IMAGE:5065405, mRNA, complete cds. /PROD=Similar to leupaxin /FL=gb:BC026563.1"	BC026563	Mm.72243	Mm.313136	December 2011 (Mouse Genome Sequencing Consortium and NCBI 38)	chr19:12803931-12833812 (+) // 91.22 // qA	leupaxin	Lpxn	chr19 A|19	full length	ENSMUSG00000024696	107321	Q99N69 /// Q8R355	---	---	NP_598913 /// XP_006526639	NM_134152 /// XM_006526576	---	---	---	2147677	---	---	"0006351 // transcription, DNA-templated // inferred from electronic annotation /// 0006355 // regulation of transcription, DNA-templated // inferred from electronic annotation /// 0007155 // cell adhesion // inferred from electronic annotation /// 0007162 // negative regulation of cell adhesion // not recorded /// 0033628 // regulation of cell adhesion mediated by integrin // inferred from mutan…	0002102 // podosome // inferred from direct assay /// 0002102 // podosome // not recorded /// 0005634 // nucleus // inferred from direct assay /// 0005634 // nucleus // not recorded /// 0005737 // cytoplasm // not recorded /// 0005886 // plasma membrane // not recorded /// 0005925 // focal adhesion // inferred from direct assay /// 0005925 // focal adhesion // not recorded /// 0016020 // membrane…	0003712 // transcription cofactor activity // inferred from direct assay /// 0003712 // transcription cofactor activity // not recorded /// 0005515 // protein binding // inferred from physical interaction /// 0008270 // zinc ion binding // inferred from electronic annotation /// 0046872 // metal ion binding // inferred from electronic annotation	---	"IPR001781 // Zinc finger, LIM-type // 1.9E-20 /// IPR001781 // Zinc finger, LIM-type // 1.0E-20 /// IPR001781 // Zinc finger, LIM-type // 1.0E-19 /// IPR001781 // Zinc finger, LIM-type // 1.2E-16"	---	---	This probe set was annotated using the Matching Probes based pipeline to a Entrez Gene identifier using 8 transcripts. // false // Matching Probes // A	"AB053936(11),AB071194(11),AK077085(11),BC026563(9),ENSMUST00000025601(11),NM_134152(11),uc008guq.1,XM_006526576(11)"	"AB053936 // Mus musculus LPXN mRNA for leupaxin, complete cds. // gb // 11 // --- /// AB071194 // Mus musculus mRNA for leupaxin, complete cds. // gb // 11 // --- /// AK077085 // Mus musculus adult male testis cDNA, RIKEN full-length enriched library, clone:4933402K05 product:LEUPAXIN (FRAGMENT) homolog [Mus musculus], full insert sequence. // gb_htc // 11 // --- /// BC026563 // Mus musculus leu…	GENSCAN00000047790 // ensembl // 1 // Cross Hyb Matching Probes
1425084_at	1347.47	P	590.09	P	2.2835	P	Mouse Genome 430 2.0 Array	Mus musculus	Consensus sequence	GenBank	Mm.32411.1	"gb:BC026200.1 /DB_XREF=gi:20073030 /FEA=FLmRNA /CNT=14 /TID=Mm.32411.1 /TIER=FL /STK=7 /UG=Mm.32411 /DEF=Mus musculus, similar to hypothetical protein FLJ11110, clone MGC:41480 IMAGE:963503, mRNA, complete cds. /PROD=similar to hypothetical protein FLJ11110 /FL=gb:BC026200.1"	BC026200	Mm.32411	Mm.30479	December 2011 (Mouse Genome Sequencing Consortium and NCBI 38)	chr6:48718620-48724636 (+) // 89.61 // qB2.3	"GTPase, IMAP family member 7"	Gimap7	chr6 B2.3|6	full length	ENSMUSG00000043931 /// OTTMUSG00000026927	231932	Q8R379	---	---	NP_666279	NM_146167	---	---	---	1349657	---	---	0006184 // GTP catabolic process // not recorded	0005811 // lipid particle // not recorded	0003924 // GTPase activity // not recorded /// 0005515 // protein binding // inferred from electronic annotation /// 0005525 // GTP binding // not recorded /// 0042803 // protein homodimerization activity // not recorded	---	IPR006703 // AIG1 // 7.6E-84	---	---	This probe set was annotated using the Matching Probes based pipeline to a Entrez Gene identifier using 4 transcripts. // false // Matching Probes // A	"BC026200(11),ENSMUST00000052503(11),NM_146167(11),uc009bvo.1"	"BC026200 // Mus musculus GTPase, IMAP family member 7, mRNA (cDNA clone MGC:41480 IMAGE:963503), complete cds. // gb // 11 // --- /// ENSMUST00000052503 // ensembl_havana_transcript:known chromosome:GRCm38:6:48718621:48724636:1 gene:ENSMUSG00000043931 gene_biotype:protein_coding transcript_biotype:protein_coding // ensembl // 11 // --- /// NM_146167 // Mus musculus GTPase, IMAP family member 7 (…	uc033irp.1 // ucsc_genes // 2 // Cross Hyb Matching Probes /// GENSCAN00000020083 // ensembl // 2 // Cross Hyb Matching Probes
1425155_x_at	55.23	P	27.33	P	2.0209	P	Mouse Genome 430 2.0 Array	Mus musculus	Consensus sequence	GenBank	Mm.795.2	"gb:M21149.1 /DB_XREF=gi:192806 /FEA=FLmRNA /CNT=9 /TID=Mm.795.2 /TIER=FL /STK=5 /UG=Mm.795 /LL=12977 /UG_GENE=Csf1 /UG_TITLE=colony stimulating factor 1 (macrophage) /DEF=Mouse macrophage colony-stimulating factor (2 kb) mRNA, complete cds. /FL=gb:M21149.1"	M21149	Mm.795	Mm.481972 /// Mm.795	December 2011 (Mouse Genome Sequencing Consortium and NCBI 38)	chr3:107746726-107760236 (-) // 86.28 // qF2.3	colony stimulating factor 1 (macrophage)	Csf1	chr3 F3|3 46.83 cM	est /// full length	ENSMUSG00000014599 /// OTTMUSG00000026573	12977	P07141 /// D3YTW1 /// D3Z090 /// F6RNW8 /// Q3TDK0 /// Q3TLQ6 /// Q3U4F9	EC:2.7.10.1	---	NP_001107001 /// NP_001107002 /// NP_031804	NM_001113529 /// NM_001113530 /// NM_007778	---	---	---	1339753	---	---	0001503 // ossification // not recorded /// 0001954 // positive regulation of cell-matrix adhesion // inferred from genetic interaction /// 0002158 // osteoclast proliferation // inferred from direct assay /// 0002376 // immune system process // inferred from electronic annotation /// 0003006 // developmental process involved in reproduction // inferred from mutant phenotype /// 0006954 // inflam…	0005576 // extracellular region // inferred from electronic annotation /// 0005615 // extracellular space // not recorded /// 0005886 // plasma membrane // inferred from electronic annotation /// 0016020 // membrane // inferred from electronic annotation /// 0016021 // integral component of membrane // inferred from electronic annotation /// 0043235 // receptor complex // inferred from direct ass…	0005125 // cytokine activity // not recorded /// 0005157 // macrophage colony-stimulating factor receptor binding // inferred from physical interaction /// 0005515 // protein binding // inferred from physical interaction /// 0008083 // growth factor activity // not recorded /// 0042803 // protein homodimerization activity // inferred from physical interaction /// 0042803 // protein homodimerizati…	---	IPR008001 // Macrophage colony stimulating factor-1 // 7.5E-92 /// IPR008001 // Macrophage colony stimulating factor-1 // 1.3E-148	---	---	This probe set was annotated using the Matching Probes based pipeline to a Entrez Gene identifier using 4 transcripts. // false // Matching Probes // A	"ENSMUST00000120243(11),M21149(11),NM_001113530(11),uc008qxm.1"	"ENSMUST00000120243 // havana:known chromosome:GRCm38:3:107745614:107760242:-1 gene:ENSMUSG00000014599 gene_biotype:protein_coding transcript_biotype:protein_coding // ensembl // 11 // --- /// M21149 // Mouse macrophage colony-stimulating factor (2 kb) mRNA, complete cds. // gb // 11 // --- /// NM_001113530 // Mus musculus colony stimulating factor 1 (macrophage) (Csf1), transcript variant 3, mRN…	OTTMUST00000065742 // vega // 4 // Cross Hyb Matching Probes /// OTTMUST00000065739 // vega // 7 // Cross Hyb Matching Probes /// OTTMUST00000065744 // vega // 4 // Cross Hyb Matching Probes /// OTTMUST00000065741 // vega // 4 // Cross Hyb Matching Probes /// uc008qxk.2 // ucsc_genes // 7 // Cross Hyb Matching Probes /// uc008qxl.2 // ucsc_genes // 4 // Cross Hyb Matching Probes /// uc008qxn.1 //…
1425288_at	156.36	P	75.08	A	2.0826	P	Mouse Genome 430 2.0 Array	Mus musculus	Consensus sequence	GenBank	Mm.69049.2	"gb:BC026991.1 /DB_XREF=gi:20073348 /FEA=FLmRNA /CNT=17 /TID=Mm.69049.2 /TIER=FL /STK=3 /UG=Mm.69049 /LL=57741 /UG_GENE=AF155546 /DEF=Mus musculus, similar to unnamed protein product, clone MGC:38976 IMAGE:5363470, mRNA, complete cds. /PROD=similar to unnamed protein product /FL=gb:BC026991.1"	BC026991	Mm.69049	Mm.406833 /// Mm.430938	December 2011 (Mouse Genome Sequencing Consortium and NCBI 38)	chr4:156247175-156255309 (-) // 89.22 // qE2	sterile alpha motif domain containing 11	Samd11	chr4 E2|4	full length	ENSMUSG00000096351	231004	Q1RNF8 /// J3QN61 /// Q8C8Q9 /// I6L990	---	---	NP_001103986 /// XP_006538899 /// XP_006538900 /// XP_006538901 /// XP_006538902 /// XP_006538903 /// XP_006538904 /// XP_006538905 /// XP_006538906 /// XP_006538907 /// XP_006538908 /// XP_006538909	NM_001110516 /// NM_173736 /// XM_006538836 /// XM_006538837 /// XM_006538838 /// XM_006538839 /// XM_006538840 /// XM_006538841 /// XM_006538842 /// XM_006538843 /// XM_006538844 /// XM_006538845 /// XM_006538846 /// XR_390744 /// XR_390745	---	---	---	2446220	---	---	0000122 // negative regulation of transcription from RNA polymerase II promoter // inferred from direct assay	0005634 // nucleus // inferred from direct assay	0005515 // protein binding // inferred from electronic annotation /// 0032093 // SAM domain binding // inferred from direct assay /// 0042731 // PH domain binding // inferred from direct assay /// 0043621 // protein self-association // inferred from direct assay	---	"IPR011510 // Sterile alpha motif, type 2 // 6.2E-13 /// IPR021129 // Sterile alpha motif, type 1 // 3.3E-14"	---	---	This probe set was annotated using the Matching Probes based pipeline to a Entrez Gene identifier using 14 transcripts. // false // Matching Probes // A	"AK161035(11),AY458844(11),BC026511(11),BC026991(11),ENSMUST00000179919(11),NM_001110516(11),uc029vbk.1,uc029vbl.1,uc029vbm.1,XM_006538838(11),XM_006538842(11),XM_006538844(11),XM_006538846(11),XR_390744(11)"	"AK161035 // Mus musculus 14 days embryo liver cDNA, RIKEN full-length enriched library, clone:4432414O10 product:similar to early development regulator 2 (Homolog of polyhomeotic 2), polyhomeotic 2 protein, DNA segment, Chr 4, ERATO Doi 810, expressed [Homo sapiens], full insert sequence. // gb_htc // 11 // --- /// AY458844 // Mus musculus major retinal SAM domain protein mRNA, complete cds. // …	AK210055 // gb_htc // 2 // Cross Hyb Matching Probes /// GENSCAN00000008964 // ensembl // 1 // Cross Hyb Matching Probes
1425483_at	189.35	P	54.56	P	3.4705	P	Mouse Genome 430 2.0 Array	Mus musculus	Consensus sequence	GenBank	Mm.87051.1	"gb:AF472514.1 /DB_XREF=gi:18699613 /GEN=Tox /FEA=FLmRNA /CNT=88 /TID=Mm.87051.1 /TIER=FL /STK=1 /UG=Mm.87051 /DEF=Mus musculus thymus high mobility group box protein TOX (Tox) mRNA, complete cds. /PROD=thymus high mobility group box protein TOX /FL=gb:AF472514.1"	BB547854	Mm.87051	Mm.392733 /// Mm.409465 /// Mm.435828 /// Mm.481047	December 2011 (Mouse Genome Sequencing Consortium and NCBI 38)	chr4:6687111-6990782 (-) // 92.22 // qA1	thymocyte selection-associated high mobility group box	Tox	chr4 A1|4	est /// full length	ENSMUSG00000041272 /// OTTMUSG00000004332	252838	Q66JW3	---	---	NP_663757 /// XP_006538007 /// XP_006538008	NM_145711 /// XM_006537944 /// XM_006537945	---	---	---	2181659	---	---	---	0005634 // nucleus // inferred from electronic annotation	0003677 // DNA binding // inferred from electronic annotation	---	IPR009071 // High mobility group box domain // 1.1E-21	---	---	This probe set was annotated using the Matching Probes based pipeline to a Entrez Gene identifier using 5 transcripts. // false // Matching Probes // A	"AF472514(11),BC080732(11),ENSMUST00000039987(11),NM_145711(11),uc008rxs.2"	"AF472514 // Mus musculus thymus high mobility group box protein TOX (Tox) mRNA, complete cds. // gb // 11 // --- /// BC080732 // Mus musculus thymocyte selection-associated high mobility group box, mRNA (cDNA clone MGC:91232 IMAGE:6518356), complete cds. // gb // 11 // --- /// ENSMUST00000039987 // ensembl_havana_transcript:known chromosome:GRCm38:4:6686353:6990799:-1 gene:ENSMUSG00000041272 gen…	OTTMUST00000009812 // vega // 6 // Cross Hyb Matching Probes /// AK005704 // gb_htc // 6 // Cross Hyb Matching Probes /// ENSMUST00000125974 // ensembl // 6 // Cross Hyb Matching Probes /// NONMMUT046054 // noncode // 6 // Cross Hyb Matching Probes
1425484_at	1035.41	P	325.87	P	3.1774	P	Mouse Genome 430 2.0 Array	Mus musculus	Consensus sequence	GenBank	Mm.87051.1	"gb:BB547854 /DB_XREF=gi:9619282 /DB_XREF=BB547854 /CLONE=E130320N07 /FEA=FLmRNA /CNT=88 /TID=Mm.87051.1 /TIER=Stack /STK=40 /UG=Mm.87051 /UG_TITLE=Mus musculus thymus high mobility group box protein TOX (Tox) mRNA, complete cds /FL=gb:AF472514.1"	BB547854	Mm.87051	Mm.392733 /// Mm.409465 /// Mm.435828 /// Mm.481047	December 2011 (Mouse Genome Sequencing Consortium and NCBI 38)	chr4:6687111-6990782 (-) // 92.22 // qA1	thymocyte selection-associated high mobility group box	Tox	chr4 A1|4	est /// full length	ENSMUSG00000041272 /// OTTMUSG00000004332	252838	Q66JW3	---	---	NP_663757 /// XP_006538007 /// XP_006538008	NM_145711 /// XM_006537944 /// XM_006537945	---	---	---	2181659	---	---	---	0005634 // nucleus // inferred from electronic annotation	0003677 // DNA binding // inferred from electronic annotation	---	IPR009071 // High mobility group box domain // 1.1E-21	---	---	This probe set was annotated using the Matching Probes based pipeline to a Entrez Gene identifier using 4 transcripts. // false // Matching Probes // A	"BC080732(11),ENSMUST00000039987(11),NM_145711(11),uc008rxs.2"	"BC080732 // Mus musculus thymocyte selection-associated high mobility group box, mRNA (cDNA clone MGC:91232 IMAGE:6518356), complete cds. // gb // 11 // --- /// ENSMUST00000039987 // ensembl_havana_transcript:known chromosome:GRCm38:4:6686353:6990799:-1 gene:ENSMUSG00000041272 gene_biotype:protein_coding transcript_biotype:protein_coding // ensembl // 11 // --- /// NM_145711 // Mus musculus thym…	NONMMUT046051 // noncode // 2 // Cross Hyb Matching Probes
1425569_a_at	200.55	P	85.43	P	2.3475	P	Mouse Genome 430 2.0 Array	Mus musculus	Consensus sequence	GenBank	Mm.103648.2	"gb:AF149791.1 /DB_XREF=gi:6651234 /GEN=Slam /FEA=FLmRNA /CNT=47 /TID=Mm.103648.2 /TIER=FL /STK=1 /UG=Mm.103648 /LL=27218 /DEF=Mus musculus type I membrane receptor SLAM1 (Slam) mRNA, complete cds. /PROD=type I membrane receptor SLAM1 /FL=gb:AF160990.1 gb:AF149791.1"	BB132695	Mm.103648	Mm.103648 /// Mm.413296	December 2011 (Mouse Genome Sequencing Consortium and NCBI 38)	chr1:171767126-171801360 (+) // 87.94 // qH3	signaling lymphocytic activation molecule family member 1	Slamf1	chr1 H3|1 79.54 cM	est /// full length	ENSMUSG00000015316 /// OTTMUSG00000035822	27218	Q9QUM4 /// Q18PK4 /// Q3TA28 /// Q3TEM6 /// Q544K1 /// Q9CUC8	---	---	NP_038758 /// XP_006496935 /// XP_006496936	NM_013730 /// XM_006496872 /// XM_006496873	---	---	---	1351314	---	---	0031338 // regulation of vesicle fusion // inferred from mutant phenotype /// 0046649 // lymphocyte activation // inferred from electronic annotation /// 0050790 // regulation of catalytic activity // inferred from mutant phenotype	0005886 // plasma membrane // inferred from electronic annotation /// 0009897 // external side of plasma membrane // inferred from direct assay /// 0009986 // cell surface // inferred from electronic annotation /// 0016020 // membrane // inferred from electronic annotation /// 0016021 // integral component of membrane // inferred from electronic annotation /// 0045335 // phagocytic vesicle // inf…	0004872 // receptor activity // inferred from electronic annotation /// 0005515 // protein binding // inferred from physical interaction	---	"IPR010407 // Signaling lymphocytic activation molecule, N-terminal // 8.3E-71"	---	---	This probe set was annotated using the Matching Probes based pipeline to a Entrez Gene identifier using 15 transcripts. // false // Matching Probes // A	"AB196796(11),AB196797(9),AB196798(9),AB196799(11),AF149791(11),AF149792(11),AF160990(11),BC117095(11),BC117099(9),ENSMUST00000015460(11),ENSMUST00000163992(11),NM_013730(11),uc007dpb.1,uc007dpc.1,XM_006496872(11)"	"AB196796 // Mus musculus Slam mRNA for SLAM, complete cds, strain: MRL/MpJ. // gb // 11 // --- /// AB196797 // Mus musculus Slam mRNA for SLAM, complete cds, strain: NZB/BlNJ. // gb // 9 // --- /// AB196798 // Mus musculus Slam mRNA for SLAM, complete cds, strain: NZW/LacJ. // gb // 9 // --- /// AB196799 // Mus musculus Slam mRNA for SLAM, complete cds, strain: BXSB/MpJ. // gb // 11 // --- /// A…	---
1425761_a_at	226.97	P	105.46	P	2.1522	P	Mouse Genome 430 2.0 Array	Mus musculus	Consensus sequence	GenBank	Mm.10085.2	"gb:AF239169.1 /DB_XREF=gi:7208617 /GEN=Nfatc1 /FEA=FLmRNA /CNT=5 /TID=Mm.10085.2 /TIER=FL /STK=1 /UG=Mm.10085 /LL=18018 /DEF=Mus musculus nuclear factor of activated T cells c (Nfatc1) mRNA, complete cds. /PROD=nuclear factor of activated T cells c /FL=gb:AF239169.1 gb:AF087434.1"	AF239169	Mm.10085	Mm.329560 /// Mm.410368	December 2011 (Mouse Genome Sequencing Consortium and NCBI 38)	chr18:80648458-80713071 (-) // 97.78 // qE3	"nuclear factor of activated T cells, cytoplasmic, calcineurin dependent 1"	Nfatc1	chr18 E4|18 53.66 cM	est /// full length	ENSMUSG00000033016	18018	O88942 /// B5B2N2 /// B5B2N4 /// B5B2N5 /// B5B2N7 /// Q3UME0 /// Q6P7T9 /// Q9DBQ6 /// Q9JHD3	---	---	NP_001157581 /// NP_001157582 /// NP_001157583 /// NP_001157584 /// NP_058071 /// NP_940821	NM_001164109 /// NM_001164110 /// NM_001164111 /// NM_001164112 /// NM_016791 /// NM_198429	---	---	---	102469	---	---	"0000082 // G1/S transition of mitotic cell cycle // inferred from mutant phenotype /// 0001837 // epithelial to mesenchymal transition // inferred from mutant phenotype /// 0006351 // transcription, DNA-templated // inferred from electronic annotation /// 0006355 // regulation of transcription, DNA-templated // inferred from electronic annotation /// 0006357 // regulation of transcription from R…	0000790 // nuclear chromatin // not recorded /// 0005634 // nucleus // inferred from direct assay /// 0005667 // transcription factor complex // inferred from physical interaction /// 0005737 // cytoplasm // inferred from direct assay	0000978 // RNA polymerase II core promoter proximal region sequence-specific DNA binding // inferred from direct assay /// 0000979 // RNA polymerase II core promoter sequence-specific DNA binding // inferred from direct assay /// 0000980 // RNA polymerase II distal enhancer sequence-specific DNA binding // inferred from direct assay /// 0001077 // RNA polymerase II core promoter proximal region s…	---	IPR002909 // IPT domain // 1.1E-10 /// IPR011539 // Rel homology domain // 2.4E-29	---	---	This probe set was annotated using the Matching Probes based pipeline to a Entrez Gene identifier using 10 transcripts. // false // Matching Probes // A	"AF049606(11),AF087434(11),AF239169(11),ENSMUST00000035800(11),EU887570(11),EU887571(11),NM_001164109(11),NM_016791(11),uc008ftf.2,uc008ftg.2"	"AF049606 // Mus musculus transcription factor NF-ATc isoform b (Nfatcb) mRNA, complete cds. // gb // 11 // --- /// AF087434 // Mus musculus transcription factor NF-ATc isoform a (NF-ATca) mRNA, complete cds. // gb // 11 // --- /// AF239169 // Mus musculus nuclear factor of activated T cells c (Nfatc1) mRNA, complete cds. // gb // 11 // --- /// ENSMUST00000035800 // ensembl:known chromosome:GRCm3…	---
1425832_a_at	306.75	P	49.96	P	6.1399	P	Mouse Genome 430 2.0 Array	Mus musculus	Consensus sequence	GenBank	Mm.124289.2	"gb:AF301018.1 /DB_XREF=gi:11342661 /FEA=FLmRNA /CNT=4 /TID=Mm.124289.2 /TIER=FL /STK=1 /UG=Mm.124289 /LL=80901 /UG_GENE=Cxcr6 /DEF=Mus musculus strain C57BL6 chemokine receptor CXCR6 mRNA, complete cds. /PROD=chemokine receptor CXCR6 /FL=gb:AF301018.1"	AF301018	Mm.124289	Mm.124289	December 2011 (Mouse Genome Sequencing Consortium and NCBI 38)	chr9:123806479-123811103 (+) // 98.41 // qF4	chemokine (C-X-C motif) receptor 6	Cxcr6	chr9 F|9 74.57 cM	full length	ENSMUSG00000048521	80901	Q9EQ16	---	---	NP_109637 /// XP_006512464	NM_030712 /// XM_006512401	---	---	---	1934582	---	---	0006935 // chemotaxis // inferred from electronic annotation /// 0006954 // inflammatory response // inferred from electronic annotation /// 0006955 // immune response // inferred from electronic annotation /// 0007165 // signal transduction // inferred from electronic annotation /// 0007186 // G-protein coupled receptor signaling pathway // inferred from direct assay /// 0070098 // chemokine-med…	0005886 // plasma membrane // inferred from electronic annotation /// 0016020 // membrane // inferred from electronic annotation /// 0016021 // integral component of membrane // inferred from electronic annotation	0004871 // signal transducer activity // inferred from electronic annotation /// 0004930 // G-protein coupled receptor activity // inferred from electronic annotation /// 0004950 // chemokine receptor activity // inferred from electronic annotation /// 0015026 // coreceptor activity // inferred from electronic annotation /// 0016493 // C-C chemokine receptor activity // inferred from electronic a…	Peptide_GPCRs // GenMAPP	"IPR000276 // G protein-coupled receptor, rhodopsin-like // 1.9E-51"	---	---	This probe set was annotated using the Matching Probes based pipeline to a Entrez Gene identifier using 7 transcripts. // false // Matching Probes // A	"AF301018(11),AF305709(11),BC096491(10),ENSMUST00000049810(11),NM_030712(11),uc009sgt.2,uc033jnz.1"	"AF301018 // Mus musculus strain C57BL/6 chemokine receptor CXCR6 mRNA, complete cds. // gb // 11 // --- /// AF305709 // Mus musculus putative chemokine receptor mRNA, complete cds. // gb // 11 // --- /// BC096491 // Mus musculus chemokine (C-X-C motif) receptor 6, mRNA (cDNA clone MGC:106340 IMAGE:30748222), complete cds. // gb // 10 // --- /// ENSMUST00000049810 // ensembl:known chromosome:GRCm…	---
1425942_a_at	332.55	P	75.88	P	4.3826	P	Mouse Genome 430 2.0 Array	Mus musculus	Consensus sequence	GenBank	Mm.41791.6	"gb:AF254879.1 /DB_XREF=gi:9502138 /GEN=M6B /FEA=FLmRNA /CNT=2 /TID=Mm.41791.6 /TIER=FL /STK=1 /UG=Mm.41791 /LL=14758 /DEF=Mus musculus proteolipid M6B isoform alpha-beta-gamma (M6B) mRNA, complete cds. /PROD=proteolipid M6B isoform alpha-beta-gamma /FL=gb:AF254879.1"	AF254879	Mm.41791	Mm.222320 /// Mm.400287 /// Mm.421209 /// Mm.474051	December 2011 (Mouse Genome Sequencing Consortium and NCBI 38)	chrX:166344691-166384000 (+) // 99.92 // qF5	glycoprotein m6b	Gpm6b	chrX F5|X	est /// full length	ENSMUSG00000031342 /// OTTMUSG00000019536	14758	P35803 /// A2AEG3 /// A2AEG6 /// H3BIV8 /// Q3US81 /// Q3V0Z9	---	---	NP_001171426 /// NP_001171427 /// NP_001171428 /// NP_001171429 /// NP_001171430 /// NP_001171431 /// NP_001171432 /// NP_001171433 /// NP_075611 /// XP_006528765	NM_001177955 /// NM_001177956 /// NM_001177957 /// NM_001177958 /// NM_001177959 /// NM_001177960 /// NM_001177961 /// NM_001177962 /// NM_023122 /// XM_006528702	---	---	---	107672	---	---	0001503 // ossification // inferred from electronic annotation /// 0006810 // transport // inferred from electronic annotation /// 0015031 // protein transport // inferred from electronic annotation /// 0030501 // positive regulation of bone mineralization // not recorded /// 0032956 // regulation of actin cytoskeleton organization // not recorded /// 0051612 // negative regulation of serotonin u…	0005886 // plasma membrane // inferred from direct assay /// 0016020 // membrane // inferred from electronic annotation /// 0016021 // integral component of membrane // inferred from electronic annotation /// 0045121 // membrane raft // inferred from direct assay	---	---	IPR001614 // Myelin proteolipid protein PLP // 3.1E-135 /// IPR001614 // Myelin proteolipid protein PLP // 1.4E-133 /// IPR001614 // Myelin proteolipid protein PLP // 6.8E-135 /// IPR001614 // Myelin proteolipid protein PLP // 4.1E-135 /// IPR001614 // Myelin proteolipid protein PLP // 2.8E-133 /// IPR001614 // Myelin proteolipid protein PLP // 1.8E-133	---	---	This probe set was annotated using the Matching Probes based pipeline to a Entrez Gene identifier using 44 transcripts. // false // Matching Probes // A	"AF254869(11),AF254870(11),AF254871(11),AF254872(11),AF254873(11),AF254874(11),AF254875(11),AF254876(11),AF254877(11),AF254878(11),AF254879(11),BC025165(11),ENSMUST00000060210(11),ENSMUST00000112223(11),ENSMUST00000112224(11),ENSMUST00000112226(11),ENSMUST00000112227(11),ENSMUST00000112228(11),ENSMUST00000112229(11),ENSMUST00000112233(11),ENSMUST00000112235(11),ENSMUST00000123408(11),ENSMUST00000…	"AF254869 // Mus musculus proteolipid M6B isoform alpha-TMD-omega (M6B) mRNA, complete cds. // gb // 11 // --- /// AF254870 // Mus musculus proteolipid M6B isoform alpha-beta-TMD-omega (M6B) mRNA, complete cds. // gb // 11 // --- /// AF254871 // Mus musculus proteolipid M6B isoform TMD-omega (M6B) mRNA, complete cds. // gb // 11 // --- /// AF254872 // Mus musculus proteolipid M6B isoform alpha-TM…	BC054397 // gb // 1 // Cross Hyb Matching Probes
1425947_at	1802.93	P	470.53	P	3.8317	P	Mouse Genome 430 2.0 Array	Mus musculus	Consensus sequence	GenBank	Mm.529.1	"gb:K00083.1 /DB_XREF=gi:194121 /FEA=FLmRNA /CNT=2 /TID=Mm.529.1 /TIER=FL /STK=1 /UG=Mm.529 /LL=15978 /UG_GENE=Ifng /UG_TITLE=interferon gamma /DEF=Mouse immune interferon (ifn-gamma) mRNA, complete cds. /FL=gb:K00083.1"	K00083	Mm.529	Mm.240327	December 2011 (Mouse Genome Sequencing Consortium and NCBI 38)	chr10:118441045-118445892 (+) // 95.39 // qD2	interferon gamma	Ifng	chr10 D2|10 66.75 cM	full length	ENSMUSG00000055170	15978	P01580 /// A3RL32 /// C4NUL9 /// C4NUM1 /// Q6TDH0	---	---	NP_032363	NM_008337	---	---	---	107656	---	---	"0000060 // protein import into nucleus, translocation // not recorded /// 0000122 // negative regulation of transcription from RNA polymerase II promoter // not recorded /// 0001781 // neutrophil apoptotic process // inferred from mutant phenotype /// 0002026 // regulation of the force of heart contraction // not recorded /// 0002053 // positive regulation of mesenchymal cell proliferation // no…	0005576 // extracellular region // not recorded /// 0005615 // extracellular space // inferred from direct assay /// 0005615 // extracellular space // not recorded /// 0005622 // intracellular // not recorded /// 0005623 // cell // not recorded /// 0009897 // external side of plasma membrane // inferred from direct assay	0005125 // cytokine activity // inferred from direct assay /// 0005133 // interferon-gamma receptor binding // inferred from electronic annotation /// 0005515 // protein binding // inferred from physical interaction	Inflammatory_Response_Pathway // GenMAPP /// Proteasome_Degradation // GenMAPP /// TGF_Beta_Signaling_Pathway // GenMAPP	IPR002069 // Interferon gamma // 1.5E-70	---	---	This probe set was annotated using the Matching Probes based pipeline to a Entrez Gene identifier using 5 transcripts. // false // Matching Probes // A	"ENSMUST00000068592(11),K00083(11),M28621(11),NM_008337(11),uc007hdy.1"	"ENSMUST00000068592 // ensembl:known chromosome:GRCm38:10:118441047:118445892:1 gene:ENSMUSG00000055170 gene_biotype:protein_coding transcript_biotype:protein_coding // ensembl // 11 // --- /// K00083 // Mouse immune interferon (ifn-gamma) mRNA, complete cds. // gb // 11 // --- /// M28621 // Mouse interferon-gamma (MuIFN-gamma) mRNA sequence. // gb // 11 // --- /// NM_008337 // Mus musculus inter…	BC119063 // gb // 7 // Cross Hyb Matching Probes /// BC119065 // gb // 7 // Cross Hyb Matching Probes /// FJ617514 // gb // 8 // Cross Hyb Matching Probes /// FJ617515 // gb // 8 // Cross Hyb Matching Probes /// FJ617516 // gb // 7 // Cross Hyb Matching Probes
1425952_a_at	679.41	P	45.03	P	15.0879	P	Mouse Genome 430 2.0 Array	Mus musculus	Consensus sequence	GenBank	Mm.45494.2	"gb:AF276754.1 /DB_XREF=gi:15419085 /FEA=FLmRNA /CNT=2 /TID=Mm.45494.2 /TIER=FL /STK=1 /UG=Mm.45494 /LL=14526 /UG_GENE=Gcg /DEF=Mus musculus preproglucagon mRNA, complete cds. /PROD=preproglucagon /FL=gb:AF276754.1"	AF276754	Mm.45494	Mm.45494 /// Mm.471026	December 2011 (Mouse Genome Sequencing Consortium and NCBI 38)	chr2:62474530-62483653 (-) // 90.87 // qC1.3	glucagon	Gcg	chr2 C1.3|2 35.85 cM	est /// full length	ENSMUSG00000000394 /// OTTMUSG00000012783	14526	P55095 /// A2AS86	---	---	NP_032126 /// XP_006498833	NM_008100 /// XM_006498770	---	---	---	95674	---	---	0007188 // adenylate cyclase-modulating G-protein coupled receptor signaling pathway // not recorded /// 0010737 // protein kinase A signaling // inferred from mutant phenotype /// 0010800 // positive regulation of peptidyl-threonine phosphorylation // inferred from direct assay /// 0030819 // positive regulation of cAMP biosynthetic process // inferred from direct assay /// 0032092 // positive r…	0005576 // extracellular region // inferred from electronic annotation /// 0005615 // extracellular space // inferred from direct assay /// 0005615 // extracellular space // not recorded /// 0005622 // intracellular // inferred from mutant phenotype /// 0005737 // cytoplasm // inferred from direct assay /// 0034774 // secretory granule lumen // traceable author statement	0005179 // hormone activity // not recorded /// 0005515 // protein binding // inferred from electronic annotation /// 0031769 // glucagon receptor binding // not recorded /// 0042802 // identical protein binding // inferred from electronic annotation	---	IPR000532 // Glucagon/GIP/secretin/VIP // 1.6E-21 /// IPR000532 // Glucagon/GIP/secretin/VIP // 5.0E-18 /// IPR000532 // Glucagon/GIP/secretin/VIP // 3.8E-15	---	---	This probe set was annotated using the Matching Probes based pipeline to a Entrez Gene identifier using 5 transcripts. // false // Matching Probes // A	"AF276754(11),BC012975(11),ENSMUST00000102733(11),NM_008100(11),uc008jvj.1"	"AF276754 // Mus musculus preproglucagon mRNA, complete cds. // gb // 11 // --- /// BC012975 // Mus musculus glucagon, mRNA (cDNA clone MGC:14058 IMAGE:4218718), complete cds. // gb // 11 // --- /// ENSMUST00000102733 // ensembl_havana_transcript:known chromosome:GRCm38:2:62474530:62483650:-1 gene:ENSMUSG00000000394 gene_biotype:protein_coding transcript_biotype:protein_coding // ensembl // 11 //…	OTTMUST00000030607 // vega // 3 // Cross Hyb Matching Probes /// Z46845 // gb // 5 // Cross Hyb Matching Probes /// GENSCAN00000015582 // ensembl // 5 // Cross Hyb Matching Probes /// ENSMUST00000136686 // ensembl // 3 // Cross Hyb Matching Probes
1426037_a_at	418.15	P	61.58	P	6.7904	P	Mouse Genome 430 2.0 Array	Mus musculus	Consensus sequence	GenBank	Mm.181709.2	"gb:U94828.1 /DB_XREF=gi:2605641 /GEN=RGS-r /FEA=FLmRNA /CNT=1 /TID=Mm.181709.2 /TIER=FL /STK=1 /UG=Mm.181709 /LL=19734 /DEF=Mus musculus retinally abundant regulator of G-protein signaling mRGS-r (RGS-r) mRNA, complete cds. /PROD=retinally abundant regulator of G-proteinsignaling mRGS-r /FL=gb:U94828.1"	U94828	Mm.181709	Mm.181709 /// Mm.405133	December 2011 (Mouse Genome Sequencing Consortium and NCBI 38)	chr1:153740359-153745464 (+) // 99.6 // qG3	regulator of G-protein signaling 16	Rgs16	chr1 G3|1 65.43 cM	est /// full length	ENSMUSG00000026475 /// OTTMUSG00000020889	19734	P97428 /// Q542U0 /// Q7TNU9	---	---	NP_035397	NM_011267	---	---	---	108407	---	---	0007186 // G-protein coupled receptor signaling pathway // traceable author statement /// 0009968 // negative regulation of signal transduction // inferred from electronic annotation /// 0038032 // termination of G-protein coupled receptor signaling pathway // inferred from electronic annotation /// 0043547 // positive regulation of GTPase activity // not recorded	0005737 // cytoplasm // not recorded /// 0005737 // cytoplasm // traceable author statement /// 0005886 // plasma membrane // not recorded /// 0045121 // membrane raft // not recorded	0005096 // GTPase activator activity // not recorded /// 0005096 // GTPase activator activity // traceable author statement /// 0005515 // protein binding // inferred from electronic annotation	Calcium_regulation_in_cardiac_cells // GenMAPP /// Smooth_muscle_contraction // GenMAPP	IPR000342 // Regulator of G protein signalling domain // 1.7E-40	---	---	This probe set was annotated using the Matching Probes based pipeline to a Entrez Gene identifier using 6 transcripts. // false // Matching Probes // A	"BC010980(11),BC049968(11),ENSMUST00000027748(11),NM_011267(11),U94828(11),uc007dae.2"	"BC010980 // Mus musculus regulator of G-protein signaling 16, mRNA (cDNA clone MGC:13876 IMAGE:4020813), complete cds. // gb // 11 // --- /// BC049968 // Mus musculus regulator of G-protein signaling 16, mRNA (cDNA clone MGC:59058 IMAGE:4021479), complete cds. // gb // 11 // --- /// ENSMUST00000027748 // ensembl_havana_transcript:known chromosome:GRCm38:1:153740349:153745468:1 gene:ENSMUSG000000…	BC055459 // gb // 8 // Cross Hyb Matching Probes
1426165_a_at	268.14	P	129.81	P	2.0656	P	Mouse Genome 430 2.0 Array	Mus musculus	Consensus sequence	GenBank	Mm.34405.2	"gb:D86352.1 /DB_XREF=gi:2317649 /FEA=FLmRNA /CNT=1 /TID=Mm.34405.2 /TIER=FL /STK=1 /UG=Mm.34405 /LL=12367 /UG_GENE=Casp3 /DEF=Mouse mRNA for CPP32, complete cds. /PROD=CPP32 /FL=gb:D86352.1"	D86352	Mm.34405	Mm.34405	December 2011 (Mouse Genome Sequencing Consortium and NCBI 38)	chr8:46629732-46638148 (+) // 97.25 // qB1.1	caspase 3	Casp3	chr8 B1.1|8 26.39 cM	full length	ENSMUSG00000031628	12367	P70677 /// Q8BNT4	EC:3.4.22.56	---	NP_001271338 /// NP_033940	NM_001284409 /// NM_009810	---	---	---	107739	---	---	0001782 // B cell homeostasis // inferred from mutant phenotype /// 0001836 // release of cytochrome c from mitochondria // inferred from genetic interaction /// 0006309 // apoptotic DNA fragmentation // inferred from mutant phenotype /// 0006508 // proteolysis // inferred from mutant phenotype /// 0006508 // proteolysis // not recorded /// 0006508 // proteolysis // inferred from reviewed computa…	0005634 // nucleus // not recorded /// 0005737 // cytoplasm // inferred from direct assay /// 0005737 // cytoplasm // not recorded /// 0005739 // mitochondrion // inferred from electronic annotation /// 0005829 // cytosol // not recorded	0004190 // aspartic-type endopeptidase activity // inferred from direct assay /// 0004190 // aspartic-type endopeptidase activity // not recorded /// 0004197 // cysteine-type endopeptidase activity // inferred from direct assay /// 0004197 // cysteine-type endopeptidase activity // not recorded /// 0004252 // serine-type endopeptidase activity // traceable author statement /// 0004861 // cyclin-d…	Apoptosis // GenMAPP /// Apoptosis_GenMAPP // GenMAPP /// Apoptosis_KEGG // GenMAPP	"IPR011600 // Peptidase C14, caspase domain // 1.4E-48"	---	---	This probe set was annotated using the Matching Probes based pipeline to a Entrez Gene identifier using 10 transcripts. // false // Matching Probes // A	"BC038825(11),D86352(11),ENSMUST00000093517(11),NM_001284409(11),NM_009810(11),U19522(11),U49929(11),uc009lql.2,uc009lqm.2,Y13086(11)"	"BC038825 // Mus musculus caspase 3, mRNA (cDNA clone MGC:46907 IMAGE:4482368), complete cds. // gb // 11 // --- /// D86352 // Mus musculus mRNA for CPP32, complete cds. // gb // 11 // --- /// ENSMUST00000093517 // ensembl:known chromosome:GRCm38:8:46617449:46638706:1 gene:ENSMUSG00000031628 gene_biotype:protein_coding transcript_biotype:protein_coding // ensembl // 11 // --- /// GENSCAN000000414…	---
1426208_x_at	324.78	P	78.51	P	4.1368	P	Mouse Genome 430 2.0 Array	Mus musculus	Consensus sequence	GenBank	Mm.220978.3	"gb:AF147785.1 /DB_XREF=gi:6978025 /GEN=Zac1 /FEA=FLmRNA /CNT=92 /TID=Mm.220978.3 /TIER=FL+Stack /STK=75 /UG=Mm.220978 /LL=22634 /DEF=Mus musculus zinc finger protein ZAC1 (Zac1) mRNA, complete cds, alternatively spliced. /PROD=zinc finger protein ZAC1 /FL=gb:AF147785.1"	AF147785	Mm.220978	Mm.287857 /// Mm.415700 /// Mm.488054	December 2011 (Mouse Genome Sequencing Consortium and NCBI 38)	chr10:13090834-13131694 (+) // 88.04 // qA2	pleiomorphic adenoma gene-like 1	Plagl1	chr10 A2|10 4.72 cM	est /// full length	ENSMUSG00000019817 /// OTTMUSG00000031215	22634	B0LAB3 /// B0QZX4 /// B0QZX5 /// B7ZP38 /// O35745 /// Q3UQR2 /// Q3UQW2 /// Q9EPT3 /// Q9JLQ4	---	---	NP_033564	NM_009538	---	---	---	---	---	---	"0006351 // transcription, DNA-templated // inferred from electronic annotation /// 0006357 // regulation of transcription from RNA polymerase II promoter // not recorded /// 0006366 // transcription from RNA polymerase II promoter // not recorded /// 0006915 // apoptotic process // inferred from electronic annotation /// 0010468 // regulation of gene expression // inferred from genetic interacti…	0005634 // nucleus // not recorded /// 0005737 // cytoplasm // not recorded /// 0005794 // Golgi apparatus // not recorded	0000981 // sequence-specific DNA binding RNA polymerase II transcription factor activity // not recorded /// 0003676 // nucleic acid binding // inferred from electronic annotation /// 0003677 // DNA binding // not recorded /// 0003700 // sequence-specific DNA binding transcription factor activity // inferred from electronic annotation /// 0005515 // protein binding // inferred from physical inter…	---	"IPR007087 // Zinc finger, C2H2 // 1.9E-8"	---	---	This probe set was annotated using the Matching Probes based pipeline to a Entrez Gene identifier using 3 transcripts. // false // Matching Probes // A	"ENSMUST00000121646(11),NM_009538(11),uc007ekm.2"	"ENSMUST00000121646 // ensembl_havana_transcript:novel chromosome:GRCm38:10:13090788:13131694:1 gene:ENSMUSG00000019817 gene_biotype:protein_coding transcript_biotype:protein_coding // ensembl // 11 // --- /// NM_009538 // Mus musculus pleiomorphic adenoma gene-like 1 (Plagl1), mRNA. // refseq // 11 // --- /// OTTMUST00000077318 // cdna:all chromosome:VEGA56:10:13090788:13131694:1 Gene:OTTMUSG000…	OTTMUST00000077369 // vega // 4 // Cross Hyb Matching Probes /// OTTMUST00000077320 // vega // 4 // Cross Hyb Matching Probes /// uc007ekk.3 // ucsc_genes // 4 // Cross Hyb Matching Probes /// uc007ekl.3 // ucsc_genes // 4 // Cross Hyb Matching Probes /// uc011xah.2 // ucsc_genes // 4 // Cross Hyb Matching Probes /// AF147785 // gb // 5 // Cross Hyb Matching Probes /// ENSMUST00000121325 // ensem…
1426223_at	274.81	P	101.64	A	2.7038	P	Mouse Genome 430 2.0 Array	Mus musculus	Consensus sequence	GenBank	Mm.24629.1	"gb:BC020021.1 /DB_XREF=gi:18043658 /FEA=FLmRNA /CNT=78 /TID=Mm.24629.1 /TIER=FL+Stack /STK=47 /UG=Mm.24629 /LL=72747 /UG_GENE=2810439F02Rik /DEF=Mus musculus, RIKEN cDNA 2810439F02 gene, clone MGC:27740 IMAGE:2648772, mRNA, complete cds. /PROD=RIKEN cDNA 2810439F02 gene /FL=gb:BC020021.1"	BC020021	Mm.24629	Mm.52526	December 2011 (Mouse Genome Sequencing Consortium and NCBI 38)	chr18:12643346-12737052 (+) // 95.14 // qA1	tetratricopeptide repeat domain 39C	Ttc39c	chr18|18 A2	full length	ENSMUSG00000024424 /// OTTMUSG00000028186	72747	Q8VE09 /// Q8BJQ0 /// G3X8X1 /// E9PV21	---	---	NP_082617 /// XP_006526347	NM_028341 /// XM_006526284	---	---	---	1919997	---	---	---	---	---	---	"IPR019412 // Outer membrane protein, IML2, mitochondrial/Tetratricopeptide repeat protein 39 // 2.1E-130 /// IPR019412 // Outer membrane protein, IML2, mitochondrial/Tetratricopeptide repeat protein 39 // 1.2E-139 /// IPR019440 // Cohesin loading factor // 9.9E-9 /// IPR019440 // Cohesin loading factor // 9.1E-9"	---	---	This probe set was annotated using the Matching Probes based pipeline to a Entrez Gene identifier using 6 transcripts. // false // Matching Probes // A	"AK077971(11),ENSMUST00000025294(11),ENSMUST00000169401(11),NM_028341(11),uc008ecj.2,XM_006526284(11)"	"AK077971 // Mus musculus 13 days embryo male testis cDNA, RIKEN full-length enriched library, clone:6030487O11 product:hypothetical Tetratricopeptide repeat (TPR) structure containing protein, full insert sequence. // gb_htc // 11 // --- /// ENSMUST00000025294 // ensembl_havana_transcript:known chromosome:GRCm38:18:12643344:12737049:1 gene:ENSMUSG00000024424 gene_biotype:protein_coding transcrip…	OTTMUST00000069839 // vega // 7 // Cross Hyb Matching Probes /// BC020021 // gb // 8 // Cross Hyb Matching Probes /// GENSCAN00000033487 // ensembl // 6 // Cross Hyb Matching Probes /// ENSMUST00000143388 // ensembl // 7 // Cross Hyb Matching Probes /// NONMMUT031526 // noncode // 7 // Cross Hyb Matching Probes
1426301_at	337.58	P	128.83	P	2.6204	P	Mouse Genome 430 2.0 Array	Mus musculus	Consensus sequence	GenBank	Mm.2877.1	gb:BF583242 /DB_XREF=gi:11656960 /DB_XREF=602101703F1 /CLONE=IMAGE:4224768 /FEA=FLmRNA /CNT=60 /TID=Mm.2877.1 /TIER=ConsEnd /STK=0 /UG=Mm.2877 /LL=11658 /UG_GENE=Alcam /UG_TITLE=activated leukocyte cell adhesion molecule /FL=gb:U95030.1 gb:BC027280.1	U95030	Mm.2877	Mm.288282 /// Mm.397135 /// Mm.475264	December 2011 (Mouse Genome Sequencing Consortium and NCBI 38)	chr16:52250525-52452995 (-) // 97.87 // qB5	activated leukocyte cell adhesion molecule	Alcam	chr16 B5|16	est /// full length	ENSMUSG00000022636 /// OTTMUSG00000036124	11658	Q61490 /// E9Q3Q6 /// E9Q4G8 /// F6QH25 /// Q3TTY3 /// Q54AJ5 /// Q5MPX5	---	---	NP_033785 /// XP_006521777	NM_009655 /// XM_006521714	---	---	---	1313266	---	---	0007155 // cell adhesion // inferred from electronic annotation /// 0007411 // axon guidance // inferred from mutant phenotype /// 0008045 // motor neuron axon guidance // inferred from mutant phenotype	0009897 // external side of plasma membrane // inferred from direct assay /// 0016020 // membrane // inferred from electronic annotation /// 0016021 // integral component of membrane // inferred from electronic annotation /// 0030424 // axon // inferred from direct assay /// 0043025 // neuronal cell body // inferred from direct assay /// 0070062 // extracellular vesicular exosome // not recorded	0005515 // protein binding // inferred from physical interaction	---	"IPR013162 // CD80-like, immunoglobulin C2-set // 7.9E-25"	---	---	This probe set was annotated using the Matching Probes based pipeline to a Entrez Gene identifier using 5 transcripts. // false // Matching Probes // A	"AK031391(11),BC027280(11),ENSMUST00000023312(11),NM_009655(11),uc007zli.2"	"AK031391 // Mus musculus 13 days embryo male testis cDNA, RIKEN full-length enriched library, clone:6030422E18 product:activated leukocyte cell adhesion molecule, full insert sequence. // gb_htc // 11 // --- /// BC027280 // Mus musculus activated leukocyte cell adhesion molecule, mRNA (cDNA clone MGC:27910 IMAGE:3501215), complete cds. // gb // 11 // --- /// ENSMUST00000023312 // ensembl_havana_…	OTTMUST00000092839 // vega // 2 // Cross Hyb Matching Probes /// ENSMUST00000167115 // ensembl // 2 // Cross Hyb Matching Probes
1426471_at	548.09	P	260.44	P	2.1045	P	Mouse Genome 430 2.0 Array	Mus musculus	Consensus sequence	GenBank	Mm.65655.1	"gb:BM225280 /DB_XREF=gi:17786807 /DB_XREF=K0209C02-3 /CLONE=K0209C02 /FEA=FLmRNA /CNT=29 /TID=Mm.65655.1 /TIER=Stack /STK=13 /UG=Mm.65655 /UG_TITLE=Mus musculus, clone MGC:35978 IMAGE:5353641, mRNA, complete cds /FL=gb:BC021527.1"	BM225280	Mm.65655	Mm.296100	December 2011 (Mouse Genome Sequencing Consortium and NCBI 38)	chr17:21535541-21562862 (+) // 38.66 // qA3.2	zinc finger protein 52	Zfp52	chr17 A3.2|17 11.4 cM	full length	---	22710	O88240 /// O88250 /// Q60918 /// Q8BIX4 /// Q8BJ45 /// Q8VDL3 /// Q9QWM8	---	---	NP_653098 /// XP_006524284	NM_144515 /// XM_006524221	---	---	---	99199	---	---	"0006355 // regulation of transcription, DNA-templated // not recorded"	0005622 // intracellular // inferred from electronic annotation	0003676 // nucleic acid binding // inferred from electronic annotation /// 0003700 // sequence-specific DNA binding transcription factor activity // not recorded /// 0046872 // metal ion binding // inferred from electronic annotation	---	---	---	---	This probe set was annotated using the Matching Probes based pipeline to a Entrez Gene identifier using 3 transcripts. // false // Matching Probes // A	"BC021527(11),NM_144515(11),uc008arb.1"	"BC021527 // Mus musculus zinc finger protein 52, mRNA (cDNA clone MGC:35978 IMAGE:5353641), complete cds. // gb // 11 // --- /// NM_144515 // Mus musculus zinc finger protein 52 (Zfp52), mRNA. // refseq // 11 // --- /// uc008arb.1 // --- // ucsc_genes // 11 // ---"	AB010337 // gb // 3 // Cross Hyb Matching Probes /// AB010349 // gb // 3 // Cross Hyb Matching Probes /// ENSMUST00000079242 // ensembl // 7 // Cross Hyb Matching Probes
1426510_at	316.68	P	59.65	P	5.309	P	Mouse Genome 430 2.0 Array	Mus musculus	Consensus sequence	GenBank	Mm.136458.1	"gb:AW537824 /DB_XREF=gi:7180196 /DB_XREF=G0120D03-3 /CLONE=G0120D03 /FEA=FLmRNA /CNT=278 /TID=Mm.136458.1 /TIER=Stack /STK=72 /UG=Mm.136458 /UG_TITLE=Mus musculus, Similar to CGI-49 protein, clone MGC:36578 IMAGE:5100552, mRNA, complete cds /FL=gb:BC025803.1"	AW537824	Mm.136458	Mm.491204	December 2011 (Mouse Genome Sequencing Consortium and NCBI 38)	chr1:179668209-179687203 (+) // 98.53 // qH4	saccharopine dehydrogenase (putative)	Sccpdh	chr1 H4|1	full length	ENSMUSG00000038936 /// OTTMUSG00000021897	109232	Q8R127 /// F6S0R8 /// F6SP57 /// J3QNN5 /// Q3ULN6	EC:1.5.1.9	---	NP_848768	NM_178653	---	---	---	1924486	---	---	0055114 // oxidation-reduction process // inferred from electronic annotation	0005634 // nucleus // not recorded /// 0005739 // mitochondrion // inferred from direct assay /// 0005739 // mitochondrion // not recorded /// 0005811 // lipid particle // not recorded /// 0030496 // midbody // not recorded	0008748 // N-ethylmaleimide reductase activity // inferred from electronic annotation /// 0016491 // oxidoreductase activity // inferred from electronic annotation /// 0043738 // reduced coenzyme F420 dehydrogenase activity // inferred from electronic annotation /// 0043826 // sulfur oxygenase reductase activity // inferred from electronic annotation /// 0043883 // malolactic enzyme activity // i…	---	IPR005097 // Saccharopine dehydrogenase / Homospermidine synthase // 5.6E-68 /// IPR005097 // Saccharopine dehydrogenase / Homospermidine synthase // 6.2E-27 /// IPR005097 // Saccharopine dehydrogenase / Homospermidine synthase // 5.0E-14	---	---	This probe set was annotated using the Matching Probes based pipeline to a Entrez Gene identifier using 6 transcripts. // false // Matching Probes // A	"BC025803(11),ENSMUST00000040538(11),ENSMUST00000134287(11),ENSMUST00000144480(10),NM_178653(11),uc007dvp.1"	"BC025803 // Mus musculus saccharopine dehydrogenase (putative), mRNA (cDNA clone MGC:36578 IMAGE:5100552), complete cds. // gb // 11 // --- /// ENSMUST00000040538 // ensembl_havana_transcript:known chromosome:GRCm38:1:179668210:179687189:1 gene:ENSMUSG00000038936 gene_biotype:protein_coding transcript_biotype:protein_coding // ensembl // 11 // --- /// ENSMUST00000134287 // havana:known chromosom…	OTTMUST00000052002 // vega // 2 // Cross Hyb Matching Probes /// OTTMUST00000052004 // vega // 6 // Cross Hyb Matching Probes /// AK053698 // gb_htc // 7 // Cross Hyb Matching Probes /// ENSMUST00000143936 // ensembl // 6 // Cross Hyb Matching Probes /// NONMMUT004002 // noncode // 7 // Cross Hyb Matching Probes
1426541_a_at	205.86	P	83.58	P	2.463	P	Mouse Genome 430 2.0 Array	Mus musculus	Consensus sequence	GenBank	Mm.41423.1	gb:BF168366 /DB_XREF=gi:11048718 /DB_XREF=601774351F1 /CLONE=IMAGE:3994764 /FEA=FLmRNA /CNT=107 /TID=Mm.41423.1 /TIER=ConsEnd /STK=0 /UG=Mm.41423 /LL=71946 /UG_GENE=2310067E08Rik /UG_TITLE=RIKEN cDNA 2310067E08 gene /FL=gb:BC019813.1	BF168366	Mm.41423	Mm.41423	December 2011 (Mouse Genome Sequencing Consortium and NCBI 38)	chr9:14355595-14381053 (-) // 99.59 // qA1	endonuclease domain containing 1	Endod1	chr9|9 A3	full length	ENSMUSG00000037419	71946	Q8C522 /// Q3UQH3 /// Q69ZY2 /// Q8K3B8 /// Q9CV07	---	---	NP_082289 /// XP_006510678	NM_028013 /// XM_006510615	---	---	---	1919196	---	---	0008152 // metabolic process // inferred from electronic annotation /// 0090305 // nucleic acid phosphodiester bond hydrolysis // inferred from electronic annotation	0005576 // extracellular region // inferred from electronic annotation	0003676 // nucleic acid binding // inferred from electronic annotation /// 0004518 // nuclease activity // inferred from electronic annotation /// 0004519 // endonuclease activity // inferred from electronic annotation /// 0016787 // hydrolase activity // inferred from electronic annotation /// 0046872 // metal ion binding // inferred from electronic annotation	---	---	---	---	This probe set was annotated using the Matching Probes based pipeline to a Entrez Gene identifier using 5 transcripts. // false // Matching Probes // A	"BC096490(11),ENSMUST00000167549(11),NM_028013(11),uc009oel.2,uc009oem.2"	"BC096490 // Mus musculus endonuclease domain containing 1, mRNA (cDNA clone MGC:106270 IMAGE:6439018), complete cds. // gb // 11 // --- /// ENSMUST00000167549 // ensembl:known chromosome:GRCm38:9:14353990:14381242:-1 gene:ENSMUSG00000037419 gene_biotype:protein_coding transcript_biotype:protein_coding // ensembl // 11 // --- /// NM_028013 // Mus musculus endonuclease domain containing 1 (Endod1)…	---
1426543_x_at	162.45	P	79.69	P	2.0385	P	Mouse Genome 430 2.0 Array	Mus musculus	Consensus sequence	GenBank	Mm.41423.1	gb:BF168366 /DB_XREF=gi:11048718 /DB_XREF=601774351F1 /CLONE=IMAGE:3994764 /FEA=FLmRNA /CNT=107 /TID=Mm.41423.1 /TIER=ConsEnd /STK=0 /UG=Mm.41423 /LL=71946 /UG_GENE=2310067E08Rik /UG_TITLE=RIKEN cDNA 2310067E08 gene /FL=gb:BC019813.1	BF168366	Mm.41423	Mm.41423	December 2011 (Mouse Genome Sequencing Consortium and NCBI 38)	chr9:14355595-14381053 (-) // 99.59 // qA1	endonuclease domain containing 1	Endod1	chr9|9 A3	full length	ENSMUSG00000037419	71946	Q8C522 /// Q3UQH3 /// Q69ZY2 /// Q8K3B8 /// Q9CV07	---	---	NP_082289 /// XP_006510678	NM_028013 /// XM_006510615	---	---	---	1919196	---	---	0008152 // metabolic process // inferred from electronic annotation /// 0090305 // nucleic acid phosphodiester bond hydrolysis // inferred from electronic annotation	0005576 // extracellular region // inferred from electronic annotation	0003676 // nucleic acid binding // inferred from electronic annotation /// 0004518 // nuclease activity // inferred from electronic annotation /// 0004519 // endonuclease activity // inferred from electronic annotation /// 0016787 // hydrolase activity // inferred from electronic annotation /// 0046872 // metal ion binding // inferred from electronic annotation	---	---	---	---	This probe set was annotated using the Matching Probes based pipeline to a Entrez Gene identifier using 5 transcripts. // false // Matching Probes // A	"BC096490(11),ENSMUST00000167549(11),NM_028013(11),uc009oel.2,uc009oem.2"	"BC096490 // Mus musculus endonuclease domain containing 1, mRNA (cDNA clone MGC:106270 IMAGE:6439018), complete cds. // gb // 11 // --- /// ENSMUST00000167549 // ensembl:known chromosome:GRCm38:9:14353990:14381242:-1 gene:ENSMUSG00000037419 gene_biotype:protein_coding transcript_biotype:protein_coding // ensembl // 11 // --- /// NM_028013 // Mus musculus endonuclease domain containing 1 (Endod1)…	BC019813 // gb // 6 // Cross Hyb Matching Probes
1426766_at	189.56	P	54.54	P	3.4756	P	Mouse Genome 430 2.0 Array	Mus musculus	Consensus sequence	GenBank	Mm.27768.1	"gb:AK018106.1 /DB_XREF=gi:12857669 /FEA=mRNA /CNT=137 /TID=Mm.27768.1 /TIER=Stack /STK=72 /UG=Mm.27768 /LL=103712 /UG_GENE=6330403K07Rik /UG_TITLE=RIKEN cDNA 6330403K07 gene /DEF=Mus musculus adult male medulla oblongata cDNA, RIKEN full-length enriched library, clone:6330403K07:hypothetical protein, full insert sequence."	AK018106	Mm.27768	Mm.27768 /// Mm.396811	December 2011 (Mouse Genome Sequencing Consortium and NCBI 38)	chr11:71031949-71033513 (-) // 99.0 // qB4	RIKEN cDNA 6330403K07 gene	6330403K07Rik	chr11 B4|11	est /// full length	ENSMUSG00000018451 /// OTTMUSG00000006083	103712	Q6NSQ3 /// Q8VBZ2 /// Q9D3C2	---	---	NP_598783	NM_134022	---	---	---	1918001	---	---	---	---	---	---	---	---	---	This probe set was annotated using the Matching Probes based pipeline to a Entrez Gene identifier using 3 transcripts. // false // Matching Probes // A	"BC069976(9),NM_134022(11),uc007jxo.1"	"BC069976 // Mus musculus RIKEN cDNA 6330403K07 gene, mRNA (cDNA clone MGC:78329 IMAGE:6518302), complete cds. // gb // 9 // --- /// ENSMUST00000156068 // ensembl_havana_transcript:known chromosome:GRCm38:11:71031941:71033513:-1 gene:ENSMUSG00000018451 gene_biotype:lincRNA transcript_biotype:lincRNA // ensembl // 11 // --- /// NM_134022 // Mus musculus RIKEN cDNA 6330403K07 gene (6330403K07Rik), …	---
1426910_at	39.28	P	15.36	A	2.5573	P	Mouse Genome 430 2.0 Array	Mus musculus	Consensus sequence	GenBank	Mm.46856.1	"gb:BB398886 /DB_XREF=gi:16412410 /DB_XREF=BB398886 /CLONE=C330011K11 /FEA=mRNA /CNT=71 /TID=Mm.46856.1 /TIER=Stack /STK=40 /UG=Mm.46856 /LL=114774 /UG_GENE=Pawr /UG_TITLE=PRKC, apoptosis, WT1, regulator"	BB398886	Mm.46856	Mm.391419	December 2011 (Mouse Genome Sequencing Consortium and NCBI 38)	chr10:108332091-108414846 (+) // 96.45 // qD1	"PRKC, apoptosis, WT1, regulator"	Pawr	chr10 D1|10	full length	ENSMUSG00000035873	114774	Q925B0 /// Q3UWE8	---	---	NP_473397 /// XP_006513153	NM_054056 /// XM_006513090	---	---	---	2149961	---	---	"0006351 // transcription, DNA-templated // inferred from electronic annotation /// 0006355 // regulation of transcription, DNA-templated // inferred from electronic annotation /// 0006915 // apoptotic process // not recorded /// 0030889 // negative regulation of B cell proliferation // inferred from mutant phenotype /// 0042094 // interleukin-2 biosynthetic process // inferred from mutant phenot…	0005634 // nucleus // inferred from direct assay /// 0005634 // nucleus // not recorded /// 0005737 // cytoplasm // inferred from direct assay /// 0005737 // cytoplasm // not recorded /// 0005884 // actin filament // not recorded /// 0005886 // plasma membrane // inferred from electronic annotation	0003779 // actin binding // not recorded /// 0005515 // protein binding // inferred from physical interaction /// 0019899 // enzyme binding // not recorded /// 0043522 // leucine zipper domain binding // not recorded	---	---	---	---	This probe set was annotated using the Genome Consensus/Exemplar Overlap based pipeline to a Entrez Gene identifier using 9 transcripts. // false // Genome Consensus/Exemplar Overlap // C	"AF377871,BC050234,DQ363525,DQ449073,DQ449074,ENSMUST00000095313,NM_054056,uc007gzf.1,uc011xnd.1"	"AF377871 // Mus musculus transcriptional repressor Par-4-like protein PAWR (Pawr) mRNA, partial cds. // gb // --- // chr10:108333224-108414240(+) /// BC050234 // Mus musculus PRKC, apoptosis, WT1, regulator, mRNA (cDNA clone IMAGE:6433036). // gb_htc // --- // chr10:108332037-108333031(+) /// DQ363525 // Mus musculus prostate apoptosis response 4 (Pawr) mRNA, complete cds. // gb // --- // chr10:…	---
1426918_at	479.75	P	200.02	P	2.3985	P	Mouse Genome 430 2.0 Array	Mus musculus	Consensus sequence	GenBank	Mm.4712.1	gb:BM120341 /DB_XREF=gi:17088367 /DB_XREF=L0938C10-3 /CLONE=L0938C10 /FEA=mRNA /CNT=385 /TID=Mm.4712.1 /TIER=Stack /STK=38 /UG=Mm.4712 /LL=16412 /UG_GENE=Itgb1 /UG_TITLE=integrin beta 1 (fibronectin receptor beta)	BM120341	Mm.4712	Mm.263396 /// Mm.465852 /// Mm.466307	December 2011 (Mouse Genome Sequencing Consortium and NCBI 38)	chr8:128685685-128733578 (+) // 96.7 // qE2	integrin beta 1 (fibronectin receptor beta)	Itgb1	chr8 E2|8	est /// full length	ENSMUSG00000025809 /// OTTMUSG00000034034	16412	P09055 /// D6RJL5 /// Q8BUD1	---	---	NP_034708	NM_010578	---	---	---	96610	---	---	0000082 // G1/S transition of mitotic cell cycle // inferred from mutant phenotype /// 0001701 // in utero embryonic development // inferred from mutant phenotype /// 0001708 // cell fate specification // inferred from mutant phenotype /// 0001894 // tissue homeostasis // not recorded /// 0002042 // cell migration involved in sprouting angiogenesis // inferred from mutant phenotype /// 0006874 //…	0001669 // acrosomal vesicle // not recorded /// 0001726 // ruffle // inferred from electronic annotation /// 0005604 // basement membrane // not recorded /// 0005737 // cytoplasm // not recorded /// 0005768 // endosome // inferred from electronic annotation /// 0005886 // plasma membrane // inferred from direct assay /// 0005886 // plasma membrane // not recorded /// 0005911 // cell-cell junctio…	0001948 // glycoprotein binding // not recorded /// 0001968 // fibronectin binding // not recorded /// 0002020 // protease binding // not recorded /// 0003779 // actin binding // not recorded /// 0004872 // receptor activity // inferred from electronic annotation /// 0005102 // receptor binding // not recorded /// 0005178 // integrin binding // inferred from physical interaction /// 0005178 // in…	Integrin-mediated_cell_adhesion_KEGG // GenMAPP	"IPR002369 // Integrin beta subunit, N-terminal // 1.4E-194 /// IPR012896 // Integrin beta subunit, tail // 2.8E-27 /// IPR012896 // Integrin beta subunit, tail // 5.8E-14 /// IPR013111 // EGF-like domain, extracellular // 1.3E-7 /// IPR013111 // EGF-like domain, extracellular // 1.6E-7 /// IPR013111 // EGF-like domain, extracellular // 3.7E-9 /// IPR014836 // Integrin beta subunit, cytoplasmic d…	---	---	This probe set was annotated using the Matching Probes based pipeline to a Entrez Gene identifier using 8 transcripts. // false // Matching Probes // A	"BC050906(11),ENSMUST00000090006(11),ENSMUST00000124826(11),ENSMUST00000149116(11),NM_010578(11),uc009nzv.2,uc009nzw.2,uc009nzx.2"	"BC050906 // Mus musculus integrin beta 1 (fibronectin receptor beta), mRNA (cDNA clone MGC:63216 IMAGE:5721348), complete cds. // gb // 11 // --- /// ENSMUST00000090006 // ensembl_havana_transcript:known chromosome:GRCm38:8:128685654:128733200:1 gene:ENSMUSG00000025809 gene_biotype:protein_coding transcript_biotype:protein_coding // ensembl // 11 // --- /// ENSMUST00000124826 // havana:known chr…	---
1426933_at	506.66	P	200.86	P	2.5225	P	Mouse Genome 430 2.0 Array	Mus musculus	Consensus sequence	GenBank	Mm.101931.1	"gb:AK013132.1 /DB_XREF=gi:12850304 /FEA=mRNA /CNT=101 /TID=Mm.101931.1 /TIER=Stack /STK=37 /UG=Mm.101931 /LL=102760 /UG_GENE=2810422B09Rik /UG_TITLE=RIKEN cDNA 2810422B09 gene /DEF=Mus musculus 10, 11 days embryo whole body cDNA, RIKEN full-length enriched library, clone:2810422B09:unclassifiable transcript, full insert sequence."	AK013132	Mm.101931	Mm.293565 /// Mm.474644	December 2011 (Mouse Genome Sequencing Consortium and NCBI 38)	chr9:119238438-119264824 (-) // 99.3 // qF3	oxidative-stress responsive 1	Oxsr1	chr9 F3|9	est /// full length	ENSMUSG00000036737 /// OTTMUSG00000030092	108737	Q6P9R2 /// Q6ZPX7 /// Q8VDZ9 /// D6RFV0 /// F7AVI9	EC:2.7.11.1	---	NP_598746 /// XP_006511982 /// XP_006511983	NM_133985 /// NR_045693 /// XM_006511919 /// XM_006511920	---	---	---	1917378	---	---	0006468 // protein phosphorylation // not recorded /// 0006979 // response to oxidative stress // inferred from direct assay /// 0008152 // metabolic process // inferred from electronic annotation /// 0016310 // phosphorylation // inferred from electronic annotation /// 0018107 // peptidyl-threonine phosphorylation // inferred from genetic interaction /// 0023014 // signal transduction by phospho…	0005622 // intracellular // not recorded /// 0005737 // cytoplasm // not recorded /// 0070062 // extracellular vesicular exosome // not recorded	"0000166 // nucleotide binding // inferred from electronic annotation /// 0000287 // magnesium ion binding // not recorded /// 0004672 // protein kinase activity // inferred from electronic annotation /// 0004674 // protein serine/threonine kinase activity // not recorded /// 0004702 // receptor signaling protein serine/threonine kinase activity // not recorded /// 0004713 // protein tyrosine kin…	---	"IPR000719 // Protein kinase domain // 4.1E-68 /// IPR001245 // Serine-threonine/tyrosine-protein kinase catalytic domain // 9.9E-51 /// IPR024678 // Serine/threonine-protein kinase OSR1/WNK, CCT domain // 2.1E-16"	---	---	This probe set was annotated using the Matching Probes based pipeline to a Entrez Gene identifier using 6 transcripts. // false // Matching Probes // A	"BC060645(11),ENSMUST00000040853(11),NM_133985(11),NR_045693(11),uc009sap.2,uc009saq.2"	"BC060645 // Mus musculus oxidative-stress responsive 1, mRNA (cDNA clone MGC:79215 IMAGE:6852021), complete cds. // gb // 11 // --- /// ENSMUST00000040853 // ensembl_havana_transcript:known chromosome:GRCm38:9:119238432:119322427:-1 gene:ENSMUSG00000036737 gene_biotype:protein_coding transcript_biotype:protein_coding // ensembl // 11 // --- /// NM_133985 // Mus musculus oxidative-stress responsi…	---
1427040_at	453.93	P	195.58	P	2.3209	P	Mouse Genome 430 2.0 Array	Mus musculus	Consensus sequence	GenBank	Mm.1314.1	"gb:U13371.1 /DB_XREF=gi:987223 /FEA=mRNA /CNT=52 /TID=Mm.1314.1 /TIER=Stack /STK=22 /UG=Mm.1314 /LL=16543 /UG_GENE=Kdt1 /UG_TITLE=kidney cell line derived transcript 1 /DEF=Mus musculus (C57BL10 X C3H)F2 clone 1.5 novel mRNA from renin-expressing kidney tumor cell line, partial sequence."	U13371	Mm.1314	Mm.1314 /// Mm.403025 /// Mm.404129 /// Mm.484260 /// Mm.484261	December 2011 (Mouse Genome Sequencing Consortium and NCBI 38)	chr6:15799782-15802169 (+) // 98.45 // qA1	MyoD family inhibitor domain containing	Mdfic	chr6 A1|6	est /// full length	ENSMUSG00000041390 /// OTTMUSG00000021421	16543	Q8BX65 /// D6REI0 /// Q8BM01	---	---	NP_780297 /// XP_006505061	NM_175088 /// XM_006504998	---	---	---	---	---	---	"0006351 // transcription, DNA-templated // inferred from electronic annotation /// 0006355 // regulation of transcription, DNA-templated // inferred from electronic annotation /// 0007257 // activation of JUN kinase activity // not recorded /// 0030111 // regulation of Wnt signaling pathway // not recorded /// 0042308 // negative regulation of protein import into nucleus // inferred from direct …	0005634 // nucleus // inferred from direct assay /// 0005634 // nucleus // not recorded /// 0005730 // nucleolus // inferred from direct assay /// 0005737 // cytoplasm // inferred from direct assay /// 0005737 // cytoplasm // not recorded /// 0005794 // Golgi apparatus // not recorded	0005515 // protein binding // inferred from physical interaction /// 0008134 // transcription factor binding // not recorded /// 0030332 // cyclin binding // not recorded /// 0030957 // Tat protein binding // not recorded	---	---	---	---	This probe set was annotated using the Matching Probes based pipeline to a Entrez Gene identifier using 5 transcripts. // false // Matching Probes // A	"ENSMUST00000101663(11),NM_175088(11),uc009azc.2,uc009azd.2,uc012eif.1"	"ENSMUST00000101663 // ensembl_havana_transcript:known chromosome:GRCm38:6:15720661:15802165:1 gene:ENSMUSG00000041390 gene_biotype:protein_coding transcript_biotype:protein_coding // ensembl // 11 // --- /// ENSMUST00000189359 // ensembl:known chromosome:GRCm38:6:15720661:15802169:1 gene:ENSMUSG00000041390 gene_biotype:protein_coding transcript_biotype:protein_coding // ensembl // 11 // --- /// …	NONMMUT055827 // noncode // 8 // Cross Hyb Matching Probes
1427144_at	337.93	P	165.13	P	2.0464	P	Mouse Genome 430 2.0 Array	Mus musculus	Consensus sequence	GenBank	Mm.142363.1	gb:BQ176589 /DB_XREF=gi:20352081 /DB_XREF=UI-M-DJ2-bvy-j-12-0-UI.s1 /CLONE=UI-M-DJ2-bvy-j-12-0-UI /FEA=mRNA /CNT=98 /TID=Mm.142363.1 /TIER=Stack /STK=13 /UG=Mm.142363 /LL=72692 /UG_GENE=2810036L13Rik /UG_TITLE=RIKEN cDNA 2810036L13 gene	BQ176589	Mm.142363	Mm.395762 /// Mm.397572 /// Mm.64579	December 2011 (Mouse Genome Sequencing Consortium and NCBI 38)	chr17:80029487-80062233 (-) // 83.12 // qE3	heterogeneous nuclear ribonucleoprotein L-like	Hnrnpll	chr17 E3|17	est /// full length	ENSMUSG00000024095 /// OTTMUSG00000044621	72692	Q921F4 /// Q3TBR4 /// Q3UXJ3 /// Q9CSH0 /// V9GXB6	---	---	NP_659051 /// XP_006525039	NM_144802 /// XM_006524976	---	---	---	1919942	---	---	0006397 // mRNA processing // inferred from electronic annotation /// 0033120 // positive regulation of RNA splicing // not recorded	0005634 // nucleus // inferred from electronic annotation /// 0030529 // ribonucleoprotein complex // inferred from electronic annotation	0000166 // nucleotide binding // inferred from electronic annotation /// 0003676 // nucleic acid binding // inferred from electronic annotation /// 0003723 // RNA binding // inferred from electronic annotation /// 0003729 // mRNA binding // not recorded /// 0005515 // protein binding // inferred from electronic annotation /// 0044822 // poly(A) RNA binding // not recorded	mRNA_processing_binding_Reactome // GenMAPP	IPR000504 // RNA recognition motif domain // 2.5E-10 /// IPR000504 // RNA recognition motif domain // 3.7E-9	---	---	This probe set was annotated using the Matching Probes based pipeline to a Entrez Gene identifier using 7 transcripts. // false // Matching Probes // A	"AK034420(11),BC012849(9),ENSMUST00000061331(11),ENSMUST00000184635(11),NM_144802(11),uc008dqj.1,uc008dqk.1"	"AK034420 // Mus musculus adult male diencephalon cDNA, RIKEN full-length enriched library, clone:9330189A14 product:unclassifiable, full insert sequence. // gb_htc // 11 // --- /// BC012849 // Mus musculus heterogeneous nuclear ribonucleoprotein L-like, mRNA (cDNA clone MGC:8069 IMAGE:3587716), complete cds. // gb // 9 // --- /// ENSMUST00000061331 // ensembl:known chromosome:GRCm38:17:80029487:…	OTTMUST00000117383 // vega // 7 // Cross Hyb Matching Probes /// BC038912 // gb_htc // 6 // Cross Hyb Matching Probes /// ENSMUST00000184297 // ensembl // 7 // Cross Hyb Matching Probes
1427254_at	191.8	P	87.78	P	2.185	P	Mouse Genome 430 2.0 Array	Mus musculus	Consensus sequence	GenBank	Mm.27140.1	"gb:BC027167.1 /DB_XREF=gi:20071802 /FEA=mRNA /CNT=67 /TID=Mm.27140.1 /TIER=Stack /STK=23 /UG=Mm.27140 /DEF=Mus musculus, clone IMAGE:4953934, mRNA, partial cds. /PROD=Unknown (protein for IMAGE:4953934)"	BI729900	Mm.27140	Mm.326477	December 2011 (Mouse Genome Sequencing Consortium and NCBI 38)	chr9:122850382-122854412 (-) // 87.92 // qF4	zinc finger protein 445	Zfp445	chr9 F4|9	full length	---	235682	Q8R2V3 /// O89108 /// Q499F8 /// Q8CBF5	---	---	NP_775540 /// XP_006512180 /// XP_006512181 /// XP_006512182 /// XP_006512183 /// XP_006512184 /// XP_006512185 /// XP_006512186	NM_173364 /// XM_006512117 /// XM_006512118 /// XM_006512119 /// XM_006512120 /// XM_006512121 /// XM_006512122 /// XM_006512123	---	---	---	2143340	---	---	"0006351 // transcription, DNA-templated // inferred from electronic annotation /// 0006355 // regulation of transcription, DNA-templated // inferred from electronic annotation"	0005622 // intracellular // inferred from electronic annotation /// 0005634 // nucleus // inferred from electronic annotation	0003676 // nucleic acid binding // inferred from electronic annotation /// 0003677 // DNA binding // inferred from electronic annotation /// 0003700 // sequence-specific DNA binding transcription factor activity // inferred from electronic annotation /// 0046872 // metal ion binding // inferred from electronic annotation	---	---	---	---	This probe set was annotated using the Matching Probes based pipeline to a Entrez Gene identifier using 5 transcripts. // false // Matching Probes // A	"BC055684(11),BC099896(11),BC099930(10),NM_173364(11),uc009sfe.2"	"BC055684 // Mus musculus zinc finger protein 445, mRNA (cDNA clone IMAGE:6410700), complete cds. // gb // 11 // --- /// BC099896 // Mus musculus zinc finger protein 445, mRNA (cDNA clone MGC:102211 IMAGE:30545532), complete cds. // gb // 11 // --- /// BC099930 // Mus musculus zinc finger protein 445, mRNA (cDNA clone MGC:107357 IMAGE:30058096), complete cds. // gb // 10 // --- /// NM_173364 // M…	AY341877 // gb // 3 // Cross Hyb Matching Probes /// BC031983 // gb_htc // 1 // Cross Hyb Matching Probes /// NONMMUT071494 // noncode // 1 // Cross Hyb Matching Probes /// NONMMUT071495 // noncode // 7 // Cross Hyb Matching Probes
1427483_at	45.65	P	17.33	A	2.6342	P	Mouse Genome 430 2.0 Array	Mus musculus	Consensus sequence	GenBank	Mm.180194.1	"gb:BF578055 /DB_XREF=gi:11651767 /DB_XREF=602094709F1 /CLONE=IMAGE:4208907 /FEA=mRNA /CNT=22 /TID=Mm.180194.1 /TIER=ConsEnd /STK=0 /UG=Mm.180194 /UG_TITLE=Mus musculus, clone IMAGE:4208509, mRNA, partial cds"	BF578055	Mm.180194	Mm.33574 /// Mm.475563	December 2011 (Mouse Genome Sequencing Consortium and NCBI 38)	chr3:109123109-109167412 (+) // 99.01 // qF3	"solute carrier family 25 (mitochondrial carrier, phosphate carrier), member 24"	Slc25a24	chr3 F3|3	est /// full length	ENSMUSG00000040322 /// OTTMUSG00000007353	229731	Q8BMD8 /// Q8R225	---	---	NP_766273	NM_172685	---	---	---	1917160	---	---	0006810 // transport // inferred from electronic annotation /// 0006839 // mitochondrial transport // not recorded /// 0010941 // regulation of cell death // not recorded /// 0015860 // purine nucleoside transmembrane transport // not recorded /// 0015867 // ATP transport // not recorded /// 0034220 // ion transmembrane transport // not recorded /// 0034599 // cellular response to oxidative stres…	0005737 // cytoplasm // not recorded /// 0005739 // mitochondrion // inferred from direct assay /// 0005739 // mitochondrion // not recorded /// 0005743 // mitochondrial inner membrane // inferred from electronic annotation /// 0016020 // membrane // inferred from electronic annotation /// 0016021 // integral component of membrane // not recorded	0005347 // ATP transmembrane transporter activity // not recorded /// 0005509 // calcium ion binding // not recorded /// 0046872 // metal ion binding // inferred from electronic annotation	---	IPR018108 // Mitochondrial substrate/solute carrier // 4.3E-31 /// IPR018108 // Mitochondrial substrate/solute carrier // 1.9E-29 /// IPR018108 // Mitochondrial substrate/solute carrier // 9.8E-24	---	---	This probe set was annotated using the Matching Probes based pipeline to a Entrez Gene identifier using 4 transcripts. // false // Matching Probes // A	"BC055369(10),ENSMUST00000029477(11),NM_172685(11),uc008rae.1"	"BC055369 // Mus musculus solute carrier family 25 (mitochondrial carrier, phosphate carrier), member 24, mRNA (cDNA clone MGC:60830 IMAGE:30055307), complete cds. // gb // 10 // --- /// ENSMUST00000029477 // ensembl_havana_transcript:known chromosome:GRCm38:3:109123149:109168457:1 gene:ENSMUSG00000040322 gene_biotype:protein_coding transcript_biotype:protein_coding // ensembl // 11 // --- /// NM…	---
1427509_at	202.39	P	81.85	P	2.4727	P	Mouse Genome 430 2.0 Array	Mus musculus	Consensus sequence	GenBank	Mm.180687.2	"gb:BC022659.1 /DB_XREF=gi:18490483 /FEA=mRNA /CNT=12 /TID=Mm.180687.2 /TIER=ConsEnd /STK=0 /UG=Mm.180687 /LL=68327 /UG_GENE=0610007P22Rik /DEF=Mus musculus, clone IMAGE:4220403, mRNA, partial cds. /PROD=Unknown (protein for IMAGE:4220403)"	BC022659	Mm.180687	Mm.328859 /// Mm.475557	December 2011 (Mouse Genome Sequencing Consortium and NCBI 38)	chr17:25242658-25244356 (-) // 87.26 // qA3.3	BAI1-associated protein 3	Baiap3	chr17 A3.3|17	est /// full length	ENSMUSG00000047507 /// OTTMUSG00000036443	545192	Q80TT2 /// B2RY68 /// Q8R212 /// S4R1E7 /// E9Q350 /// S4R1K2 /// S4R212 /// S4R2U8	---	---	NP_001156742 /// XP_006524705 /// XP_006524706	NM_001163270 /// XM_006524642 /// XM_006524643	---	---	---	---	---	---	0007186 // G-protein coupled receptor signaling pathway // not recorded	---	0005515 // protein binding // inferred from electronic annotation	---	"IPR000008 // C2 domain // 1.7E-28 /// IPR000008 // C2 domain // 1.1E-21 /// IPR019558 // Mammalian uncoordinated homology 13, subgroup, domain 2 // 2.8E-31"	---	---	This probe set was annotated using the Matching Probes based pipeline to a Entrez Gene identifier using 6 transcripts. // false // Matching Probes // A	"ENSMUST00000182056(11),ENSMUST00000182126(11),NM_001163270(11),uc012and.1,XM_006524642(11),XM_006524643(11)"	"ENSMUST00000182056 // ensembl_havana_transcript:known chromosome:GRCm38:17:25242659:25256364:-1 gene:ENSMUSG00000047507 gene_biotype:protein_coding transcript_biotype:protein_coding // ensembl // 11 // --- /// ENSMUST00000182126 // havana:known chromosome:GRCm38:17:25242659:25244033:-1 gene:ENSMUSG00000047507 gene_biotype:protein_coding transcript_biotype:retained_intron // ensembl // 11 // --- …	AK122358 // gb // 8 // Cross Hyb Matching Probes /// BC022659 // gb // 8 // Cross Hyb Matching Probes
1427699_a_at	242.24	P	93.09	P	2.6022	P	Mouse Genome 430 2.0 Array	Mus musculus	Consensus sequence	GenBank	Mm.220855.2	"gb:L08663.1 /DB_XREF=gi:293797 /FEA=mRNA /CNT=1 /TID=Mm.220855.2 /TIER=ConsEnd /STK=0 /UG=Mm.220855 /LL=19247 /UG_GENE=Ptpn11 /UG_TITLE=protein tyrosine phosphatase, non-receptor type 11 /DEF=Mouse mRNA sequence."	L08663	Mm.220855	Mm.403894 /// Mm.414198 /// Mm.437241 /// Mm.444563 /// Mm.474046 /// Mm.8681	December 2011 (Mouse Genome Sequencing Consortium and NCBI 38)	chr5:121137485-121191328 (-) // 85.42 // qF	"protein tyrosine phosphatase, non-receptor type 11"	Ptpn11	chr5|5 F	est /// full length	ENSMUSG00000043733 /// OTTMUSG00000016267	19247	P35235 /// Q05C78 /// Q63848 /// Q9CT18	EC:3.1.3.48	---	NP_001103462 /// NP_035332	NM_001109992 /// NM_011202	---	---	---	99511	---	---	0000077 // DNA damage checkpoint // inferred from mutant phenotype /// 0000187 // activation of MAPK activity // inferred from mutant phenotype /// 0006470 // protein dephosphorylation // not recorded /// 0006629 // lipid metabolic process // inferred from mutant phenotype /// 0006641 // triglyceride metabolic process // inferred from mutant phenotype /// 0007229 // integrin-mediated signaling pa…	0001725 // stress fiber // inferred from sequence or structural similarity /// 0005634 // nucleus // not recorded /// 0005737 // cytoplasm // not recorded /// 0005739 // mitochondrion // not recorded /// 0005829 // cytosol // not recorded /// 0016020 // membrane // inferred from sequence or structural similarity /// 0030054 // cell junction // inferred from sequence or structural similarity /// 0…	0004721 // phosphoprotein phosphatase activity // inferred from mutant phenotype /// 0004721 // phosphoprotein phosphatase activity // not recorded /// 0004725 // protein tyrosine phosphatase activity // not recorded /// 0004726 // non-membrane spanning protein tyrosine phosphatase activity // not recorded /// 0005070 // SH3/SH2 adaptor activity // not recorded /// 0005158 // insulin receptor bin…	---	"IPR000242 // Protein-tyrosine phosphatase, receptor/non-receptor type // 1.6E-87 /// IPR000242 // Protein-tyrosine phosphatase, receptor/non-receptor type // 1.9E-87 /// IPR000980 // SH2 domain // 1.8E-27 /// IPR000980 // SH2 domain // 2.8E-28 /// IPR000980 // SH2 domain // 1.2E-27 /// IPR000980 // SH2 domain // 1.9E-28"	---	---	This probe set was annotated using the Matching Probes based pipeline to a Entrez Gene identifier using 11 transcripts. // false // Matching Probes // A	"BC057398(11),BC059278(11),D84372(11),ENSMUST00000054547(11),ENSMUST00000100770(11),ENSMUST00000148407(11),NM_001109992(11),NM_011202(11),uc008zin.2,uc008zio.2,uc008zip.2"	"BC057398 // Mus musculus protein tyrosine phosphatase, non-receptor type 11, mRNA (cDNA clone MGC:62275 IMAGE:6409640), complete cds. // gb // 11 // --- /// BC059278 // Mus musculus protein tyrosine phosphatase, non-receptor type 11, mRNA (cDNA clone MGC:68154 IMAGE:2866038), complete cds. // gb // 11 // --- /// D84372 // Mus musculus mRNA for protein tyrosine phosphatase SH-PTP2, complete cds. …	OTTMUST00000039012 // vega // 7 // Cross Hyb Matching Probes /// S59187 // gb // 4 // Cross Hyb Matching Probes /// ENSMUST00000148871 // ensembl // 7 // Cross Hyb Matching Probes
1428034_a_at	93.74	P	35.62	A	2.6317	P	Mouse Genome 430 2.0 Array	Mus musculus	Consensus sequence	GenBank	Mm.198677.2	"gb:BC028507.1 /DB_XREF=gi:20306991 /FEA=mRNA /CNT=3 /TID=Mm.198677.2 /TIER=ConsEnd /STK=0 /UG=Mm.198677 /LL=21942 /UG_GENE=Tnfrsf9 /DEF=Mus musculus, Similar to tumor necrosis factor receptor superfamily, member 9, clone MGC:41133 IMAGE:1497753, mRNA, complete cds. /PROD=Similar to tumor necrosis factor receptorsuperfamily, member 9"	BC028507	Mm.198677	Mm.244187 /// Mm.416247 /// Mm.416252	December 2011 (Mouse Genome Sequencing Consortium and NCBI 38)	chr4:150920217-150945064 (+) // 97.6 // qE2	"tumor necrosis factor receptor superfamily, member 9"	Tnfrsf9	chr4 E2|4 81.52 cM	est /// full length	ENSMUSG00000028965 /// OTTMUSG00000010241	21942	P20334 /// A2A886 /// A2A887 /// A2A888 /// Q3U3R1 /// Q8R037	---	---	NP_001070976 /// NP_001070977 /// NP_035742	NM_001077508 /// NM_001077509 /// NM_011612	---	---	---	1101059	---	---	0042127 // regulation of cell proliferation // inferred from direct assay /// 0070207 // protein homotrimerization // inferred from direct assay /// 2001180 // negative regulation of interleukin-10 secretion // inferred from mutant phenotype /// 2001183 // negative regulation of interleukin-12 secretion // inferred from mutant phenotype	0005615 // extracellular space // inferred from direct assay /// 0009897 // external side of plasma membrane // inferred from direct assay /// 0016020 // membrane // inferred from electronic annotation /// 0016021 // integral component of membrane // inferred from electronic annotation	0004872 // receptor activity // inferred from physical interaction /// 0005515 // protein binding // inferred from electronic annotation /// 0019955 // cytokine binding // inferred from physical interaction	---	IPR001368 // TNFR/NGFR cysteine-rich region // 6.0E-12 /// IPR001368 // TNFR/NGFR cysteine-rich region // 8.0E-12 /// IPR001368 // TNFR/NGFR cysteine-rich region // 5.8E-12 /// IPR001368 // TNFR/NGFR cysteine-rich region // 7.2E-12 /// IPR001368 // TNFR/NGFR cysteine-rich region // 7.3E-12	---	---	This probe set was annotated using the Matching Probes based pipeline to a Entrez Gene identifier using 17 transcripts. // false // Matching Probes // A	"BC028507(11),DQ832278(11),DQ832279(11),ENSMUST00000030808(11),ENSMUST00000060901(11),ENSMUST00000105671(11),ENSMUST00000105672(11),ENSMUST00000116257(11),ENSMUST00000126707(9),ENSMUST00000135169(9),ENSMUST00000139826(9),NM_001077508(11),NM_001077509(11),NM_011612(11),uc008vya.1,uc008vyb.1,uc008vyc.1"	"BC028507 // Mus musculus tumor necrosis factor receptor superfamily, member 9, mRNA (cDNA clone MGC:41133 IMAGE:1497753), complete cds. // gb // 11 // --- /// DQ832278 // Mus musculus CD137 antigen precursor (Tnfrsf9) mRNA, complete cds, alternatively spliced. // gb // 11 // --- /// DQ832279 // Mus musculus secreted CD137 antigen precursor (Tnfrsf9) mRNA, complete cds, alternatively spliced. // …	GENSCAN00000032465 // ensembl // 1 // Cross Hyb Matching Probes
1428301_at	211.59	P	89.11	P	2.3745	P	Mouse Genome 430 2.0 Array	Mus musculus	Consensus sequence	GenBank	Mm.204.1	gb:BM195235 /DB_XREF=gi:17746601 /DB_XREF=C0306B10-3 /CLONE=C0306B10 /FEA=mRNA /CNT=95 /TID=Mm.204.1 /TIER=Stack /STK=57 /UG=Mm.204 /LL=67055 /UG_GENE=2610042L04Rik /UG_TITLE=RIKEN cDNA 2610042L04 gene	BM195235	Mm.204	Mm.350858 /// Mm.360540 /// Mm.362159 /// Mm.379835 /// Mm.396155 /// Mm.401718 /// Mm.408010 /// Mm.413428 /// Mm.415576 /// Mm.415912 /// Mm.429277 /// Mm.444814 /// Mm.445125 /// Mm.445730 /// Mm.449725 /// Mm.459154 /// Mm.459255 /// Mm.460411 /// Mm.464176 /// Mm.482759 /// Mm.483190 /// Mm.483651 /// Mm.483699 /// Mm.483721 /// Mm.484313 /// Mm.484345 /// Mm.484953 /// Mm.487190 /// Mm.4884…	December 2011 (Mouse Genome Sequencing Consortium and NCBI 38)	chr14:3652029-4205078 (+) // 98.67 // qA1 /// chr14:3412613-4132967 (+) // 98.63 // qA1 /// chr14:4415428-5093501 (+) // 98.58 // qA1 /// chr14:5718152-6108684 (-) // 98.67 // qA1 /// chr14:5790372-6427122 (-) // 95.1 // qA1 /// chr14:6735467-7488642 (-) // 98.53 // qA1 /// chr14:5365610-6287317 (-) // 98.31 // qA1 /// chr14:6259746-6757051 (-) // 98.49 // qA1 /// chr14:7466178-7658625 (-) // 98.…	"predicted gene 10340 /// predicted gene 10406 /// predicted gene 2888 /// predicted gene 2897 /// predicted gene 3005 /// predicted gene 3095 /// predicted gene 3115 /// predicted gene 3164 /// predicted gene 3173 /// predicted gene 3239 /// predicted gene 3252 /// predicted gene 3264 /// predicted gene 3317 /// predicted gene 3373 /// predicted gene 3383 /// predicted gene, 3488 /// predicted g…	Gm10340 /// Gm10406 /// Gm2888 /// Gm2897 /// Gm3005 /// Gm3095 /// Gm3115 /// Gm3164 /// Gm3173 /// Gm3239 /// Gm3252 /// Gm3264 /// Gm3317 /// Gm3373 /// Gm3383 /// Gm3488 /// Gm3500 /// Gm3558 /// Gm3591 /// Gm3636 /// Gm3642 /// Gm3667 /// Gm3696 /// Gm3739 /// Gm5796 /// LOC100861615 /// LOC102638110	chr14 A1|14 /// chr14|14 2.4 cM	est /// full length	ENSMUSG00000071613 /// ENSMUSG00000079364 /// ENSMUSG00000079396 /// ENSMUSG00000079410 /// ENSMUSG00000090487 /// ENSMUSG00000090691 /// ENSMUSG00000090707 /// ENSMUSG00000090872 /// ENSMUSG00000091418 /// ENSMUSG00000091563 /// ENSMUSG00000091568 /// ENSMUSG00000091754 /// ENSMUSG00000091756 /// ENSMUSG00000092167 /// ENSMUSG00000093898 /// ENSMUSG00000093979 /// ENSMUSG00000093985 /// ENSMUSG0…	545007 /// 666329 /// 100036568 /// 100038847 /// 100040657 /// 100040671 /// 100040697 /// 100040859 /// 100041012 /// 100041054 /// 100041151 /// 100041262 /// 100041283 /// 100041306 /// 100041515 /// 100041678 /// 100041735 /// 100041874 /// 100041958 /// 100042054 /// 100042100 /// 100042149 /// 100042235 /// 100169868 /// 100504488 /// 100861615 /// 102638110	A6NAV7 /// A6NAV8 /// E9Q7M8 /// K7N6T7 /// Q497R9 /// Q4FK70 /// Q566K2 /// Q9DAR8 /// A6NAT2 /// A6NAT8 /// A6NAT9 /// M0QW81 /// L7N296 /// A6NAR8 /// A6NAS0 /// A6NAS4 /// A6NAS5 /// A6NAS6 /// A6NAS7 /// A6NAS8 /// A6NAS9 /// A6NAU2 /// A6NAU9 /// A6NAV5 /// A6NAV6 /// B7ZWF0 /// Q8CHP9 /// E9Q7N1 /// Q8C7R2 /// L7N2A7 /// Q5FWC9 /// A6NAT4 /// E9PVJ0 /// E9PZI7 /// E9PZQ5 /// J3QNM4 /// K7N…	---	---	NP_001019883 /// NP_001025101 /// NP_001158199 /// NP_001171186 /// NP_001192235 /// NP_001229870 /// NP_001229874 /// NP_001243814 /// NP_001243815 /// NP_001257741 /// NP_001257771 /// NP_001278022 /// NP_001278023 /// XP_001475333 /// XP_003085029 /// XP_003085036 /// XP_003085045 /// XP_003085047 /// XP_003688971 /// XP_003945576 /// XP_003945577 /// XP_003945580 /// XP_006517880 /// XP_00651…	NM_001024712 /// NM_001029930 /// NM_001164727 /// NM_001177714 /// NM_001177715 /// NM_001205306 /// NM_001242941 /// NM_001242945 /// NM_001256885 /// NM_001256886 /// NM_001270812 /// NM_001270842 /// NM_001291093 /// NM_001291094 /// XM_001475283 /// XM_003084981 /// XM_003084988 /// XM_003084997 /// XM_003084999 /// XM_003688923 /// XM_003945527 /// XM_003945528 /// XM_003945531 /// XM_00651…	---	---	---	3781551 /// 3781872	---	---	---	---	0005515 // protein binding // inferred from physical interaction	---	IPR006907 // Domain of unknown function DUF622 // 1.1E-34 /// IPR006907 // Domain of unknown function DUF622 // 4.6E-34 /// IPR006907 // Domain of unknown function DUF622 // 1.2E-29 /// IPR006907 // Domain of unknown function DUF622 // 4.7E-34 /// IPR006907 // Domain of unknown function DUF622 // 5.3E-34 /// IPR006907 // Domain of unknown function DUF622 // 2.8E-34 /// IPR006907 // Domain of unkn…	---	---	This probe set was annotated using the Matching Probes based pipeline to a Entrez Gene identifier using 79 transcripts. // true // Matching Probes // A	"OTTMUST00000093128(11),OTTMUST00000092337(11),OTTMUST00000093131(11),OTTMUST00000093147(11),OTTMUST00000093014(11),OTTMUST00000092499(11),OTTMUST00000093019(11),OTTMUST00000093056(11),OTTMUST00000093067(11),OTTMUST00000093071(9),OTTMUST00000093083(11),OTTMUST00000092961(11),OTTMUST00000092965(11),OTTMUST00000112123(11),OTTMUST00000112126(11),OTTMUST00000093094(11),OTTMUST00000093096(11),OTTMUST0…	"BC055874 // Mus musculus predicted gene, 544988, mRNA (cDNA clone MGC:68059 IMAGE:3491523), complete cds. // gb // 11 // --- /// BC096548 // Mus musculus RIKEN cDNA 2610042L04 gene, mRNA (cDNA clone IMAGE:6853167). // gb // 11 // --- /// ENSMUST00000096184 // ensembl_havana_transcript:putative chromosome:GRCm38:14:4023941:4041370:1 gene:ENSMUSG00000096775 gene_biotype:protein_coding transcript_b…	OTTMUST00000093134 // vega // 1 // Cross Hyb Matching Probes /// OTTMUST00000093138 // vega // 8 // Cross Hyb Matching Probes /// OTTMUST00000092431 // vega // 6 // Cross Hyb Matching Probes /// OTTMUST00000092416 // vega // 6 // Cross Hyb Matching Probes /// OTTMUST00000093154 // vega // 6 // Cross Hyb Matching Probes /// OTTMUST00000093018 // vega // 1 // Cross Hyb Matching Probes /// OTTMUST00…
1428306_at	1504.01	P	726.09	P	2.0714	P	Mouse Genome 430 2.0 Array	Mus musculus	Consensus sequence	GenBank	Mm.21697.1	"gb:AK017926.1 /DB_XREF=gi:12857423 /FEA=mRNA /CNT=124 /TID=Mm.21697.1 /TIER=Stack /STK=56 /UG=Mm.21697 /LL=74747 /UG_GENE=5830413E08Rik /UG_TITLE=RIKEN cDNA 5830413E08 gene /DEF=Mus musculus adult male thymus cDNA, RIKEN full-length enriched library, clone:5830413E08:homolog to HYPOTHETICAL 25.4 KDA PROTEIN, full insert sequence."	AK017926	Mm.21697	Mm.21697	December 2011 (Mouse Genome Sequencing Consortium and NCBI 38)	chr10:59949669-59951808 (-) // 91.33 // qB4	DNA-damage-inducible transcript 4	Ddit4	chr10|10 B3	full length	ENSMUSG00000020108	74747	Q9D3F7 /// B7ZNP9	---	---	NP_083359	NM_029083	---	---	---	---	---	---	0001666 // response to hypoxia // inferred from mutant phenotype /// 0001666 // response to hypoxia // not recorded /// 0001764 // neuron migration // not recorded /// 0006915 // apoptotic process // not recorded /// 0007420 // brain development // not recorded /// 0008283 // cell proliferation // not recorded /// 0009968 // negative regulation of signal transduction // inferred from electronic a…	0005622 // intracellular // inferred from mutant phenotype /// 0005622 // intracellular // not recorded /// 0005737 // cytoplasm // not recorded /// 0005739 // mitochondrion // inferred from direct assay /// 0005829 // cytosol // inferred from electronic annotation	0071889 // 14-3-3 protein binding // inferred from direct assay	---	IPR012918 // RTP801-like // 2.9E-48	---	---	This probe set was annotated using the Matching Probes based pipeline to a Entrez Gene identifier using 3 transcripts. // false // Matching Probes // A	"ENSMUST00000020308(11),NM_029083(11),uc007fee.1"	"ENSMUST00000020308 // ensembl:known chromosome:GRCm38:10:59949675:59951770:-1 gene:ENSMUSG00000020108 gene_biotype:protein_coding transcript_biotype:protein_coding // ensembl // 11 // --- /// NM_029083 // Mus musculus DNA-damage-inducible transcript 4 (Ddit4), mRNA. // refseq // 11 // --- /// uc007fee.1 // --- // ucsc_genes // 11 // ---"	BC132645 // gb // 1 // Cross Hyb Matching Probes /// BC145370 // gb // 1 // Cross Hyb Matching Probes
1430419_at	145.7	P	63.64	P	2.2894	P	Mouse Genome 430 2.0 Array	Mus musculus	Consensus sequence	GenBank	Mm.24159.2	"gb:AK009549.1 /DB_XREF=gi:12844410 /FEA=mRNA /CNT=4 /TID=Mm.24159.2 /TIER=ConsEnd /STK=2 /UG=Mm.24159 /LL=66213 /UG_GENE=1110063B05Rik /UG_TITLE=RIKEN cDNA 1110063B05 gene /DEF=Mus musculus adult male tongue cDNA, RIKEN full-length enriched library, clone:2310031A07:unclassifiable transcript, full insert sequence."	AK009549	Mm.24159	Mm.489856	December 2011 (Mouse Genome Sequencing Consortium and NCBI 38)	chr11:46440361-46447265 (-) // 87.51 // qB1.1	RIKEN cDNA 2310031A07 gene	2310031A07Rik	chr11 B1.2|11	---	ENSMUSG00000097457	69621	---	---	---	---	---	---	---	---	1916871	---	---	---	---	---	---	---	---	---	This probe set was annotated using the Matching Probes based pipeline to a Entrez Gene identifier using 1 transcripts. // false // Matching Probes // A	AK009549(11)	"AK009549 // Mus musculus adult male tongue cDNA, RIKEN full-length enriched library, clone:2310031A07 product:unclassifiable, full insert sequence. // gb_htc // 11 // --- /// ENSMUST00000181212 // ensembl_lincrna:known chromosome:GRCm38:11:46440362:46447248:-1 gene:ENSMUSG00000097457 gene_biotype:lincRNA transcript_biotype:lincRNA // ensembl // 11 // --- /// NONMMUT009482 // Non-coding transcrip…	OTTMUST00000012239 // vega // 10 // Negative Strand Matching Probes /// OTTMUST00000012240 // vega // 10 // Negative Strand Matching Probes /// OTTMUST00000012241 // vega // 10 // Negative Strand Matching Probes /// OTTMUST00000012242 // vega // 10 // Negative Strand Matching Probes /// OTTMUST00000012246 // vega // 10 // Negative Strand Matching Probes /// uc007iok.2 // ucsc_genes // 10 // Negat…
1431422_a_at	312.96	P	92.26	P	3.3922	P	Mouse Genome 430 2.0 Array	Mus musculus	Consensus sequence	GenBank	Mm.142293.2	"gb:AK009744.1 /DB_XREF=gi:12844725 /GEN=Dusp14 /FEA=mRNA /CNT=3 /TID=Mm.142293.2 /TIER=ConsEnd /STK=0 /UG=Mm.142293 /LL=56405 /UG_TITLE=dual specificity phosphatase 14 /DEF=Mus musculus adult male tongue cDNA, RIKEN full-length enriched library, clone:2310042C07:dual specificity phosphatase 14, full insert sequence."	AK009744	Mm.142293	Mm.240885 /// Mm.475342 /// Mm.486673	December 2011 (Mouse Genome Sequencing Consortium and NCBI 38)	chr11:84048413-84067072 (-) // 98.26 // qC	dual specificity phosphatase 14	Dusp14	chr11 C|11 51.29 cM	est /// full length	ENSMUSG00000018648 /// OTTMUSG00000000968	56405	Q9JLY7 /// B1AT24 /// Q3TLZ7 /// Q542U4 /// Q7TPY1	EC:3.1.3.16 /// EC:3.1.3.48	---	NP_062793 /// XP_006533859 /// XP_006533860 /// XP_006533861 /// XP_006533862	NM_019819 /// XM_006533796 /// XM_006533797 /// XM_006533798 /// XM_006533799	---	---	---	1927168	---	---	0000188 // inactivation of MAPK activity // inferred from electronic annotation /// 0006470 // protein dephosphorylation // inferred from electronic annotation /// 0016311 // dephosphorylation // inferred from electronic annotation /// 0035335 // peptidyl-tyrosine dephosphorylation // not recorded	0005634 // nucleus // inferred from sequence or structural similarity /// 0005737 // cytoplasm // inferred from sequence or structural similarity	0004721 // phosphoprotein phosphatase activity // inferred from electronic annotation /// 0004725 // protein tyrosine phosphatase activity // inferred from electronic annotation /// 0008138 // protein tyrosine/serine/threonine phosphatase activity // not recorded /// 0016787 // hydrolase activity // inferred from electronic annotation /// 0016791 // phosphatase activity // inferred from electroni…	---	"IPR000242 // Protein-tyrosine phosphatase, receptor/non-receptor type // 1.5E-8 /// IPR000340 // Dual specificity phosphatase, catalytic domain // 1.5E-40"	---	---	This probe set was annotated using the Matching Probes based pipeline to a Entrez Gene identifier using 11 transcripts. // false // Matching Probes // A	"BC002130(11),BC052836(11),ENSMUST00000018792(11),ENSMUST00000100705(11),ENSMUST00000108101(11),ENSMUST00000164891(11),NM_019819(11),uc007kqc.1,uc007kqd.1,uc007kqe.1,XM_006533797(11)"	"BC002130 // Mus musculus dual specificity phosphatase 14, mRNA (cDNA clone MGC:6747 IMAGE:3592420), complete cds. // gb // 11 // --- /// BC052836 // Mus musculus dual specificity phosphatase 14, mRNA (cDNA clone MGC:60491 IMAGE:30049007), complete cds. // gb // 11 // --- /// ENSMUST00000018792 // havana:known chromosome:GRCm38:11:84048041:84068801:-1 gene:ENSMUSG00000018648 gene_biotype:protein_…	uc033fyx.1 // ucsc_genes // 8 // Cross Hyb Matching Probes /// AF120113 // gb // 8 // Cross Hyb Matching Probes /// AK192747 // gb_htc // 3 // Cross Hyb Matching Probes /// GENSCAN00000001081 // ensembl // 8 // Cross Hyb Matching Probes
1432018_at	28.64	P	1.81	A	15.8232	P	Mouse Genome 430 2.0 Array	Mus musculus	Consensus sequence	GenBank	Mm.219774.1	"gb:AK010738.1 /DB_XREF=gi:12846396 /FEA=mRNA /CNT=1 /TID=Mm.219774.1 /TIER=ConsEnd /STK=0 /UG=Mm.219774 /LL=73698 /UG_GENE=2410083I15Rik /UG_TITLE=RIKEN cDNA 2410083I15 gene /DEF=Mus musculus ES cells cDNA, RIKEN full-length enriched library, clone:2410083I15:similar to MAMMALIAN ACHAETE SCUTE HOMOLOG 2 (ACHAETE-SCUTE HOMOLOGUE 2), full insert sequence."	AK010738	Mm.219774	Mm.196417	December 2011 (Mouse Genome Sequencing Consortium and NCBI 38)	chr7:142966827-142969230 (-) // 97.0 // qF5	achaete-scute complex homolog 2 (Drosophila)	Ascl2	chr7 F5|7 88.08 cM	full length	ENSMUSG00000009248 /// OTTMUSG00000018799	17173	O35885 /// D3Z7Q6 /// Q3TJR9	---	---	NP_032580 /// XP_006508561	NM_008554 /// XM_006508498	---	---	---	96920	---	---	"0000122 // negative regulation of transcription from RNA polymerase II promoter // not recorded /// 0001666 // response to hypoxia // inferred from electronic annotation /// 0001701 // in utero embryonic development // inferred from mutant phenotype /// 0001890 // placenta development // inferred from mutant phenotype /// 0006351 // transcription, DNA-templated // not recorded /// 0006357 // reg…	0005634 // nucleus // inferred from direct assay /// 0005634 // nucleus // not recorded /// 0005737 // cytoplasm // not recorded	0003677 // DNA binding // inferred from electronic annotation /// 0003700 // sequence-specific DNA binding transcription factor activity // not recorded /// 0043565 // sequence-specific DNA binding // inferred from direct assay /// 0046983 // protein dimerization activity // inferred from electronic annotation /// 0070888 // E-box binding // not recorded	---	"IPR011598 // Myc-type, basic helix-loop-helix (bHLH) domain // 2.0E-21 /// IPR011598 // Myc-type, basic helix-loop-helix (bHLH) domain // 3.4E-21"	---	---	This probe set was annotated using the Matching Probes based pipeline to a Entrez Gene identifier using 6 transcripts. // false // Matching Probes // A	"BC019520(11),ENSMUST00000009392(11),ENSMUST00000121862(11),NM_008554(11),uc009koj.2,XM_006508498(11)"	"BC019520 // Mus musculus achaete-scute complex homolog 2 (Drosophila), mRNA (cDNA clone MGC:28478 IMAGE:4163833), complete cds. // gb // 11 // --- /// ENSMUST00000009392 // ensembl:known chromosome:GRCm38:7:142966822:142969264:-1 gene:ENSMUSG00000009248 gene_biotype:protein_coding transcript_biotype:protein_coding // ensembl // 11 // --- /// ENSMUST00000121862 // havana:known chromosome:GRCm38:7…	---
1432103_a_at	239.86	P	111.35	A	2.1541	P	Mouse Genome 430 2.0 Array	Mus musculus	Consensus sequence	GenBank	Mm.736.2	"gb:AK012114.1 /DB_XREF=gi:12848660 /GEN=Sh3d2c1 /FEA=mRNA /CNT=1 /TID=Mm.736.2 /TIER=ConsEnd /STK=0 /UG=Mm.736 /LL=20408 /UG_TITLE=SH3 domain protein 2 C2 /DEF=Mus musculus 10 days embryo whole body cDNA, RIKEN full-length enriched library, clone:2610511H05:SH3 domain protein 2 C1, full insert sequence."	AK012114	Mm.736	Mm.401048 /// Mm.490720 /// Mm.736	December 2011 (Mouse Genome Sequencing Consortium and NCBI 38)	chr7:82174854-82307413 (+) // 96.32 // qD3	SH3-domain GRB2-like 3	Sh3gl3	chr7 D2-3|7 47.15 cM	est /// full length	ENSMUSG00000030638 /// OTTMUSG00000042384	20408	Q62421 /// J3QK75 /// J3QMW2 /// J3QP51 /// J3QQ08 /// J3QQ44 /// Q497N4 /// Q9CZV7	---	---	NP_001264883 /// NP_001264884 /// NP_059096	NM_001277954 /// NM_001277955 /// NM_017400	---	---	---	700011	---	---	0006897 // endocytosis // inferred from electronic annotation	0005737 // cytoplasm // inferred from direct assay /// 0005768 // endosome // inferred from electronic annotation /// 0016020 // membrane // inferred from electronic annotation /// 0031901 // early endosome membrane // inferred from electronic annotation	0005515 // protein binding // inferred from physical interaction /// 0008289 // lipid binding // inferred from electronic annotation /// 0042802 // identical protein binding // not recorded	---	IPR001452 // SH3 domain // 1.3E-16 /// IPR004148 // BAR domain // 7.0E-80 /// IPR004148 // BAR domain // 3.3E-23 /// IPR011511 // Variant SH3 domain // 1.2E-16	---	---	This probe set was annotated using the Matching Probes based pipeline to a Entrez Gene identifier using 12 transcripts. // false // Matching Probes // A	"BC027096(11),BC100453(11),ENSMUST00000032874(11),ENSMUST00000177883(11),ENSMUST00000177895(11),NM_001277954(11),NM_001277955(11),NM_017400(11),U58887(11),uc029wml.2,uc029wmm.2,uc029wmn.2"	"BC027096 // Mus musculus SH3-domain GRB2-like 3, mRNA (cDNA clone MGC:30998 IMAGE:5254139), complete cds. // gb // 11 // --- /// BC100453 // Mus musculus SH3-domain GRB2-like 3, mRNA (cDNA clone MGC:118269 IMAGE:6770826), complete cds. // gb // 11 // --- /// ENSMUST00000032874 // ensembl_havana_transcript:known chromosome:GRCm38:7:82174796:82307419:1 gene:ENSMUSG00000030638 gene_biotype:protein_…	OTTMUST00000111694 // vega // 5 // Cross Hyb Matching Probes /// OTTMUST00000111703 // vega // 7 // Cross Hyb Matching Probes /// GENSCAN00000007382 // ensembl // 2 // Cross Hyb Matching Probes /// ENSMUST00000179318 // ensembl // 5 // Cross Hyb Matching Probes /// ENSMUST00000178526 // ensembl // 7 // Cross Hyb Matching Probes
1432329_a_at	160.17	P	58.41	P	2.7422	P	Mouse Genome 430 2.0 Array	Mus musculus	Consensus sequence	GenBank	Mm.2918.4	"gb:AK018182.1 /DB_XREF=gi:12857784 /FEA=mRNA /CNT=1 /TID=Mm.2918.4 /TIER=ConsEnd /STK=0 /UG=Mm.2918 /LL=17179 /UG_GENE=Matk /UG_TITLE=megakaryocyte-associated tyrosine kinase /DEF=Mus musculus adult male medulla oblongata cDNA, RIKEN full-length enriched library, clone:6330416J22:megakaryocyte-associated tyrosine kinase, full insert sequence."	AK018182	Mm.2918	Mm.2918 /// Mm.481164 /// Mm.481454	December 2011 (Mouse Genome Sequencing Consortium and NCBI 38)	chr10:81257447-81260526 (+) // 99.63 // qC1	megakaryocyte-associated tyrosine kinase	Matk	chr10 C1|10 39.72 cM	est /// full length	ENSMUSG00000004933 /// OTTMUSG00000030346	17179	P41242 /// D3YVQ8 /// D3Z4T5 /// D6RGA0 /// Q2M2N5 /// Q9D6H7	EC:2.7.10.2	---	NP_001272782 /// NP_001272783 /// NP_001272784 /// NP_034898 /// XP_006513357 /// XP_006513358 /// XP_006513359 /// XP_006513360 /// XP_006513361 /// XP_006513362 /// XP_006513363	NM_001285853 /// NM_001285854 /// NM_001285855 /// NM_010768 /// XM_006513294 /// XM_006513295 /// XM_006513296 /// XM_006513297 /// XM_006513298 /// XM_006513299 /// XM_006513300	---	---	---	99259	---	---	0006468 // protein phosphorylation // inferred from electronic annotation /// 0016310 // phosphorylation // inferred from electronic annotation /// 0018108 // peptidyl-tyrosine phosphorylation // inferred from electronic annotation	0005634 // nucleus // inferred from electronic annotation /// 0005737 // cytoplasm // inferred from electronic annotation /// 0016020 // membrane // inferred from electronic annotation	"0000166 // nucleotide binding // inferred from electronic annotation /// 0004672 // protein kinase activity // inferred from electronic annotation /// 0004713 // protein tyrosine kinase activity // inferred from electronic annotation /// 0004715 // non-membrane spanning protein tyrosine kinase activity // inferred from electronic annotation /// 0005515 // protein binding // inferred from electro…	---	IPR000719 // Protein kinase domain // 4.8E-48 /// IPR000719 // Protein kinase domain // 5.9E-48 /// IPR000719 // Protein kinase domain // 4.8E-48 /// IPR000980 // SH2 domain // 6.5E-24 /// IPR000980 // SH2 domain // 7.4E-24 /// IPR000980 // SH2 domain // 3.5E-23 /// IPR000980 // SH2 domain // 6.5E-24 /// IPR001245 // Serine-threonine/tyrosine-protein kinase catalytic domain // 3.0E-91 /// IPR0012…	---	---	This probe set was annotated using the Matching Probes based pipeline to a Entrez Gene identifier using 29 transcripts. // false // Matching Probes // A	"AK013606(11),AK079816(10),AK158883(10),BC060086(11),BC111864(11),D45243(11),ENSMUST00000105328(11),ENSMUST00000117488(11),ENSMUST00000119547(11),ENSMUST00000120265(11),ENSMUST00000121205(11),ENSMUST00000126720(11),ENSMUST00000128576(10),ENSMUST00000150605(11),ENSMUST00000151660(11),L27738(11),NM_001285853(11),NM_001285854(11),NM_001285855(11),NM_010768(11),U05210(11),uc007ggt.1,uc007ggu.2,uc007g…	"AK013606 // Mus musculus adult male hippocampus cDNA, RIKEN full-length enriched library, clone:2900029A15 product:megakaryocyte-associated tyrosine kinase, full insert sequence. // gb_htc // 11 // --- /// AK079816 // Mus musculus 0 day neonate thymus cDNA, RIKEN full-length enriched library, clone:A430076C03 product:megakaryocyte-associated tyrosine kinase, full insert sequence. // gb_htc // 10…	---
1432459_a_at	153.38	P	71.59	P	2.1425	P	Mouse Genome 430 2.0 Array	Mus musculus	Consensus sequence	GenBank	Mm.116789.2	"gb:AK015881.1 /DB_XREF=gi:12854391 /FEA=mRNA /CNT=1 /TID=Mm.116789.2 /TIER=ConsEnd /STK=0 /UG=Mm.116789 /LL=58206 /UG_GENE=Rog-pending /UG_TITLE=repressor of GATA /DEF=Mus musculus adult male testis cDNA, RIKEN full-length enriched library, clone:4930524C15:repressor of GATA, full insert sequence."	AK015881	Mm.116789	Mm.116789 /// Mm.452815	December 2011 (Mouse Genome Sequencing Consortium and NCBI 38)	chr7:30589682-30598869 (-) // 99.77 // qB1	zinc finger and BTB domain containing 32	Zbtb32	chr7 B2-B3|7	est /// full length	ENSMUSG00000006310 /// OTTMUSG00000023052	58206	Q9JKD9 /// B2RQ06	---	---	NP_067372 /// XP_006540308 /// XP_006540309 /// XP_006540310 /// XP_006540311	NM_021397 /// XM_006540245 /// XM_006540246 /// XM_006540247 /// XM_006540248	---	---	---	1891838	---	---	"0001817 // regulation of cytokine production // inferred from mutant phenotype /// 0006351 // transcription, DNA-templated // inferred from electronic annotation /// 0006355 // regulation of transcription, DNA-templated // inferred from electronic annotation /// 0030097 // hemopoiesis // inferred from mutant phenotype /// 0042098 // T cell proliferation // inferred from mutant phenotype /// 2001…	0000228 // nuclear chromosome // inferred from direct assay /// 0005634 // nucleus // inferred from electronic annotation	0003676 // nucleic acid binding // inferred from electronic annotation /// 0003677 // DNA binding // inferred from direct assay /// 0003714 // transcription corepressor activity // inferred from direct assay /// 0005515 // protein binding // inferred from electronic annotation /// 0008270 // zinc ion binding // inferred from direct assay /// 0046872 // metal ion binding // inferred from electroni…	---	IPR013069 // BTB/POZ // 5.3E-13	---	---	This probe set was annotated using the Matching Probes based pipeline to a Entrez Gene identifier using 9 transcripts. // false // Matching Probes // A	"AF241232(11),AK015881(11),BC137687(10),ENSMUST00000108150(11),ENSMUST00000108151(11),NM_021397(11),uc009gfh.1,uc009gfi.1,XM_006540246(11)"	"AF241232 // Mus musculus repressor of GATA mRNA, complete cds. // gb // 11 // --- /// AK015881 // Mus musculus adult male testis cDNA, RIKEN full-length enriched library, clone:4930524C15 product:repressor of GATA, full insert sequence. // gb_htc // 11 // --- /// BC137687 // Mus musculus zinc finger and BTB domain containing 32, mRNA (cDNA clone MGC:169311 IMAGE:8860706), complete cds. // gb // …	---
1433450_at	447.83	P	161.67	M	2.77	P	Mouse Genome 430 2.0 Array	Mus musculus	Consensus sequence	GenBank	Mm.142275.2	"gb:BB526485 /DB_XREF=gi:16444321 /DB_XREF=BB526485 /CLONE=D930033H14 /FEA=EST /CNT=382 /TID=Mm.142275.2 /TIER=Stack /STK=195 /UG=Mm.142275 /LL=12569 /UG_GENE=Cdk5r /UG_TITLE=cyclin-dependent kinase 5, regulatory subunit (p35)"	BB177836	Mm.142275	Mm.142275 /// Mm.396698 /// Mm.470880 /// Mm.472214 /// Mm.474282	December 2011 (Mouse Genome Sequencing Consortium and NCBI 38)	chr11:80479603-80481191 (+) // 90.74 // qB5	"cyclin-dependent kinase 5, regulatory subunit 1 (p35)"	Cdk5r1	chr11 B5|11 47.94 cM	est /// full length	ENSMUSG00000048895 /// OTTMUSG00000000218	12569	P61809 /// B1AQH0 /// Q542T9 /// Q8BJD8 /// Q8BKY0 /// Q8BLT0 /// Q3V3I8	---	---	NP_034001	NM_009871	---	---	---	101764	---	---	"0001764 // neuron migration // inferred from direct assay /// 0001764 // neuron migration // inferred from genetic interaction /// 0006468 // protein phosphorylation // not recorded /// 0007049 // cell cycle // not recorded /// 0007158 // neuron cell-cell adhesion // inferred from mutant phenotype /// 0007213 // G-protein coupled acetylcholine receptor signaling pathway // not recorded /// 00074…	0005634 // nucleus // inferred from direct assay /// 0005634 // nucleus // not recorded /// 0005737 // cytoplasm // inferred from direct assay /// 0005737 // cytoplasm // not recorded /// 0005886 // plasma membrane // inferred from electronic annotation /// 0014069 // postsynaptic density // not recorded /// 0016020 // membrane // not recorded /// 0016533 // cyclin-dependent protein kinase 5 holo…	0004693 // cyclin-dependent protein serine/threonine kinase activity // not recorded /// 0005509 // calcium ion binding // not recorded /// 0005515 // protein binding // inferred from physical interaction /// 0008092 // cytoskeletal protein binding // traceable author statement /// 0016301 // kinase activity // not recorded /// 0016534 // cyclin-dependent protein kinase 5 activator activity // in…	---	IPR004944 // Cyclin-dependent kinase 5 activator // 3.8E-140	---	---	This probe set was annotated using the Matching Probes based pipeline to a Entrez Gene identifier using 6 transcripts. // false // Matching Probes // A	"AK084003(10),BC046823(11),BC050768(11),ENSMUST00000053413(11),NM_009871(11),uc011yat.1"	"AK084003 // Mus musculus 12 days embryo spinal ganglion cDNA, RIKEN full-length enriched library, clone:D130075I24 product:CYCLIN-DEPENDENT KINASE 5 ACTIVATOR 1 PRECURSOR (CDK5 ACTIVATOR 1) (CYCLIN-DEPENDENT KINASE 5 REGULATORY SUBUNIT 1) (TAU PROTEIN KINASE II 23 KDA SUBUNIT) (TPKII REGULATORY SUBUNIT) (P23) (P25) (P35) homolog [Mus musculus], full insert sequence. // gb_htc // 10 // --- /// BC…	---
1433451_at	387.01	P	149.94	P	2.5811	P	Mouse Genome 430 2.0 Array	Mus musculus	Consensus sequence	GenBank	Mm.142275.2	"gb:BB177836 /DB_XREF=gi:16269846 /DB_XREF=BB177836 /CLONE=A230069H19 /FEA=EST /CNT=382 /TID=Mm.142275.2 /TIER=Stack /STK=149 /UG=Mm.142275 /LL=12569 /UG_GENE=Cdk5r /UG_TITLE=cyclin-dependent kinase 5, regulatory subunit (p35)"	BB177836	Mm.142275	Mm.142275 /// Mm.396698 /// Mm.470880 /// Mm.472214 /// Mm.474282	December 2011 (Mouse Genome Sequencing Consortium and NCBI 38)	chr11:80479603-80481191 (+) // 90.74 // qB5	"cyclin-dependent kinase 5, regulatory subunit 1 (p35)"	Cdk5r1	chr11 B5|11 47.94 cM	est /// full length	ENSMUSG00000048895 /// OTTMUSG00000000218	12569	P61809 /// B1AQH0 /// Q542T9 /// Q8BJD8 /// Q8BKY0 /// Q8BLT0 /// Q3V3I8	---	---	NP_034001	NM_009871	---	---	---	101764	---	---	"0001764 // neuron migration // inferred from direct assay /// 0001764 // neuron migration // inferred from genetic interaction /// 0006468 // protein phosphorylation // not recorded /// 0007049 // cell cycle // not recorded /// 0007158 // neuron cell-cell adhesion // inferred from mutant phenotype /// 0007213 // G-protein coupled acetylcholine receptor signaling pathway // not recorded /// 00074…	0005634 // nucleus // inferred from direct assay /// 0005634 // nucleus // not recorded /// 0005737 // cytoplasm // inferred from direct assay /// 0005737 // cytoplasm // not recorded /// 0005886 // plasma membrane // inferred from electronic annotation /// 0014069 // postsynaptic density // not recorded /// 0016020 // membrane // not recorded /// 0016533 // cyclin-dependent protein kinase 5 holo…	0004693 // cyclin-dependent protein serine/threonine kinase activity // not recorded /// 0005509 // calcium ion binding // not recorded /// 0005515 // protein binding // inferred from physical interaction /// 0008092 // cytoskeletal protein binding // traceable author statement /// 0016301 // kinase activity // not recorded /// 0016534 // cyclin-dependent protein kinase 5 activator activity // in…	---	IPR004944 // Cyclin-dependent kinase 5 activator // 3.8E-140	---	---	This probe set was annotated using the Matching Probes based pipeline to a Entrez Gene identifier using 7 transcripts. // false // Matching Probes // A	"BC046823(11),BC050768(11),BC058697(11),ENSMUST00000053413(11),NM_009871(11),uc007kmg.1,uc011yat.1"	"BC046823 // Mus musculus cyclin-dependent kinase 5, regulatory subunit 1 (p35), mRNA (cDNA clone MGC:61249 IMAGE:6400348), complete cds. // gb // 11 // --- /// BC050768 // Mus musculus cyclin-dependent kinase 5, regulatory subunit 1 (p35), mRNA (cDNA clone MGC:58293 IMAGE:6533538), complete cds. // gb // 11 // --- /// BC058697 // Mus musculus cyclin-dependent kinase 5, regulatory subunit 1 (p35)…	AK084003 // gb_htc // 8 // Cross Hyb Matching Probes
1433935_at	1718.05	P	818.36	P	2.0994	P	Mouse Genome 430 2.0 Array	Mus musculus	Consensus sequence	GenBank	Mm.200422.1	gb:BI151331 /DB_XREF=gi:14611332 /DB_XREF=602917314F1 /CLONE=IMAGE:5067795 /FEA=EST /CNT=103 /TID=Mm.200422.1 /TIER=Stack /STK=50 /UG=Mm.200422 /LL=101757 /UG_GENE=AU020206 /UG_TITLE=expressed sequence AU020206	BI151331	Mm.200422	Mm.200422	December 2011 (Mouse Genome Sequencing Consortium and NCBI 38)	chr7:75769037-75770403 (-) // 32.3 // qD1	expressed sequence AU020206	AU020206	chr7|7	---	---	100504230	---	---	---	---	XR_105121	---	---	---	2142134	---	---	---	---	---	---	---	---	---	This probe set was annotated using the Matching Probes based pipeline to a Entrez Gene identifier using 1 transcripts. // false // Matching Probes // A	AK049415(10)	"AK049415 // Mus musculus 7 days embryo whole body cDNA, RIKEN full-length enriched library, clone:C430005K08 product:unclassifiable, full insert sequence. // gb_htc // 10 // --- /// NONMMUT062262 // Non-coding transcript identified by NONCODE: Linc // noncode // 10 // --- /// NONMMUT062263 // Non-coding transcript identified by NONCODE: Linc // noncode // 11 // --- /// NONMMUT062264 // Non-codin…	uc029wlz.1 // ucsc_genes // 4 // Cross Hyb Matching Probes
1434089_at	149.74	P	68.53	P	2.185	P	Mouse Genome 430 2.0 Array	Mus musculus	Consensus sequence	GenBank	Mm.27313.1	gb:BB426294 /DB_XREF=gi:16423669 /DB_XREF=BB426294 /CLONE=C630001F01 /FEA=EST /CNT=72 /TID=Mm.27313.1 /TIER=Stack /STK=43 /UG=Mm.27313 /LL=107019 /UG_GENE=AW046661 /UG_TITLE=expressed sequence AW046661	BB426294	Mm.27313	Mm.252321 /// Mm.440740	December 2011 (Mouse Genome Sequencing Consortium and NCBI 38)	chr18:60593982-60600495 (-) // 93.19 // qD3	synaptopodin	Synpo	chr18 D3|18	full length	ENSMUSG00000043079 /// OTTMUSG00000033190	104027	Q8CC35 /// E0CYK1 /// E9Q3E2 /// Q3TA13 /// Q3TBE2 /// Q3TY32 /// Q3U336 /// Q3URF1 /// Q497V1	---	---	NP_001103445 /// NP_796314 /// XP_006525531 /// XP_006525532 /// XP_006525533 /// XP_006525534 /// XP_006525535 /// XP_006525536 /// XP_006525537 /// XP_006525538 /// XP_006525539	NM_001109975 /// NM_177340 /// XM_006525468 /// XM_006525469 /// XM_006525470 /// XM_006525471 /// XM_006525472 /// XM_006525473 /// XM_006525474 /// XM_006525475 /// XM_006525476	---	---	---	1099446	---	---	0030865 // cortical cytoskeleton organization // non-traceable author statement /// 0032233 // positive regulation of actin filament bundle assembly // inferred from direct assay /// 0051492 // regulation of stress fiber assembly // inferred from direct assay	0001725 // stress fiber // inferred from direct assay /// 0005737 // cytoplasm // inferred from electronic annotation /// 0005856 // cytoskeleton // inferred from electronic annotation /// 0005886 // plasma membrane // inferred from electronic annotation /// 0005923 // tight junction // inferred from electronic annotation /// 0014069 // postsynaptic density // inferred from electronic annotation …	0003779 // actin binding // inferred from direct assay /// 0005515 // protein binding // inferred from electronic annotation	---	---	---	---	This probe set was annotated using the Matching Probes based pipeline to a Entrez Gene identifier using 10 transcripts. // false // Matching Probes // A	"AK049810(11),ENSMUST00000097566(11),ENSMUST00000128528(11),ENSMUST00000130044(11),ENSMUST00000130360(11),NM_177340(11),uc008fao.2,uc008fap.2,uc008faq.2,XM_006525475(11)"	"AK049810 // Mus musculus adult male hippocampus cDNA, RIKEN full-length enriched library, clone:C630001F01 product:hypothetical protein, full insert sequence. // gb_htc // 11 // --- /// ENSMUST00000097566 // ensembl_havana_transcript:known chromosome:GRCm38:18:60593973:60624336:-1 gene:ENSMUSG00000043079 gene_biotype:protein_coding transcript_biotype:protein_coding // ensembl // 11 // --- /// EN…	---
1434372_at	6119.83	P	2996.99	P	2.042	P	Mouse Genome 430 2.0 Array	Mus musculus	Consensus sequence	GenBank	Mm.6381.1	gb:BE688358 /DB_XREF=gi:10075915 /DB_XREF=uw44a07.x1 /CLONE=IMAGE:3464820 /FEA=EST /CNT=85 /TID=Mm.6381.1 /TIER=Stack /STK=33 /UG=Mm.6381 /LL=107350 /UG_GENE=AW112010 /UG_TITLE=expressed sequence AW112010	BE688358	Mm.6381	Mm.6381	December 2011 (Mouse Genome Sequencing Consortium and NCBI 38)	chr19:11047611-11050566 (-) // 94.17 // qA	expressed sequence AW112010	AW112010	chr19 A|19	full length	ENSMUSG00000075010 /// OTTMUSG00000044620	107350	Q3U6J0	---	---	---	NM_001177351 /// NR_102366	---	---	---	2147706	---	---	---	---	---	---	---	---	---	This probe set was annotated using the Matching Probes based pipeline to a Entrez Gene identifier using 3 transcripts. // false // Matching Probes // A	"EF660528(11),NR_102366(11),uc008grn.3"	"EF660528 // Mus musculus small secreted protein interferon-induced mRNA, complete cds. // gb // 11 // --- /// ENSMUST00000099676 // ensembl_havana_transcript:putative chromosome:GRCm38:19:11047617:11050566:-1 gene:ENSMUSG00000075010 gene_biotype:protein_coding transcript_biotype:protein_coding // ensembl // 11 // --- /// NR_102366 // Mus musculus expressed sequence AW112010 (AW112010), long non-…	GENSCAN00000017161 // ensembl // 3 // Cross Hyb Matching Probes /// NONMMUT033918 // noncode // 2 // Cross Hyb Matching Probes
1434466_at	26.24	P	12.82	A	2.0468	P	Mouse Genome 430 2.0 Array	Mus musculus	Consensus sequence	GenBank	Mm.142380.3	gb:BB187200 /DB_XREF=gi:16270526 /DB_XREF=BB187200 /CLONE=A330040P09 /FEA=EST /CNT=161 /TID=Mm.142380.3 /TIER=Stack /STK=69 /UG=Mm.142380 /LL=26451 /UG_GENE=Rpl27a /UG_TITLE=ribosomal protein L27a	BQ042885	Mm.142380	Mm.127681 /// Mm.410072	December 2011 (Mouse Genome Sequencing Consortium and NCBI 38)	chr10:81204507-81230817 (-) // 91.49 // qC1	"ataxia, cerebellar, Cayman type homolog (human)"	Atcay	chr10 C1|10 39.72 cM	est /// full length	ENSMUSG00000034958 /// OTTMUSG00000030319	16467	Q8BHE3 /// D6RIJ5	---	---	NP_848777	NM_178662	---	---	---	2448730	---	---	0006810 // transport // inferred from electronic annotation /// 0006915 // apoptotic process // not recorded /// 0007399 // nervous system development // inferred from electronic annotation /// 0031175 // neuron projection development // inferred from direct assay /// 0031175 // neuron projection development // not recorded /// 0032880 // regulation of protein localization // not recorded /// 004…	0005737 // cytoplasm // not recorded /// 0005739 // mitochondrion // inferred from electronic annotation /// 0005740 // mitochondrial envelope // inferred from electronic annotation /// 0030054 // cell junction // inferred from electronic annotation /// 0030424 // axon // not recorded /// 0030425 // dendrite // not recorded /// 0031966 // mitochondrial membrane // inferred from direct assay /// 0…	0005515 // protein binding // inferred from electronic annotation /// 0019894 // kinesin binding // not recorded	---	IPR001251 // CRAL-TRIO domain // 4.4E-12 /// IPR022181 // Bcl2-/adenovirus E1B 19kDa-interacting protein 2 // 2.8E-52	---	---	This probe set was annotated using the Matching Probes based pipeline to a Entrez Gene identifier using 5 transcripts. // false // Matching Probes // A	"BC048903(11),ENSMUST00000047408(11),ENSMUST00000146030(11),NM_178662(11),uc007ggo.1"	"BC048903 // Mus musculus ataxia, cerebellar, Cayman type homolog (human), mRNA (cDNA clone MGC:56757 IMAGE:6491141), complete cds. // gb // 11 // --- /// ENSMUST00000047408 // ensembl_havana_transcript:known chromosome:GRCm38:10:81204508:81230833:-1 gene:ENSMUSG00000034958 gene_biotype:protein_coding transcript_biotype:protein_coding // ensembl // 11 // --- /// ENSMUST00000146030 // havana:known…	---
1434557_at	192.86	P	81.21	P	2.3748	P	Mouse Genome 430 2.0 Array	Mus musculus	Consensus sequence	GenBank	Mm.50610.2	"gb:BB794880 /DB_XREF=gi:16964499 /DB_XREF=BB794880 /CLONE=G431002E17 /FEA=EST /CNT=46 /TID=Mm.50610.2 /TIER=Stack /STK=29 /UG=Mm.50610 /UG_TITLE=Mus musculus, Similar to huntingtin interacting protein 1, clone MGC:27616 IMAGE:4504441, mRNA, complete cds"	BB794880	Mm.50610	Mm.280805	December 2011 (Mouse Genome Sequencing Consortium and NCBI 38)	chr5:135406530-135407798 (-) // 87.31 // qG2	huntingtin interacting protein 1	Hip1	chr5 F-G2|5 75.18 cM	full length	ENSMUSG00000039959	215114	Q8VD75 /// Q8C303 /// Q9D1Z6	---	---	NP_666113 /// XP_006504476 /// XP_006504477 /// XP_006504478	NM_146001 /// XM_006504413 /// XM_006504414 /// XM_006504415	---	---	---	1099804	---	---	"0006351 // transcription, DNA-templated // inferred from electronic annotation /// 0006355 // regulation of transcription, DNA-templated // inferred from electronic annotation /// 0006897 // endocytosis // inferred from direct assay /// 0006915 // apoptotic process // not recorded /// 0006919 // activation of cysteine-type endopeptidase activity involved in apoptotic process // not recorded /// …	0005634 // nucleus // inferred from electronic annotation /// 0005737 // cytoplasm // not recorded /// 0005794 // Golgi apparatus // not recorded /// 0012505 // endomembrane system // inferred from electronic annotation /// 0016020 // membrane // inferred from electronic annotation /// 0030136 // clathrin-coated vesicle // not recorded /// 0030665 // clathrin-coated vesicle membrane // inferred f…	0003779 // actin binding // inferred from electronic annotation /// 0005488 // binding // inferred from electronic annotation /// 0005515 // protein binding // inferred from physical interaction /// 0005543 // phospholipid binding // inferred from electronic annotation /// 0030276 // clathrin binding // not recorded /// 0035091 // phosphatidylinositol binding // not recorded	---	"IPR001026 // Epsin domain, N-terminal // 5.8E-10 /// IPR002558 // I/LWEQ domain // 3.9E-77 /// IPR011417 // AP180 N-terminal homology (ANTH) domain // 9.5E-83"	---	---	This probe set was annotated using the Matching Probes based pipeline to a Entrez Gene identifier using 4 transcripts. // false // Matching Probes // A	"AK220182(11),ENSMUST00000060311(11),NM_146001(11),uc008zyk.3"	"AK220182 // Mus musculus mRNA for mKIAA4113 protein. // gb // 11 // --- /// ENSMUST00000060311 // ensembl:known chromosome:GRCm38:5:135406523:135545122:-1 gene:ENSMUSG00000039959 gene_biotype:protein_coding transcript_biotype:protein_coding // ensembl // 11 // --- /// NM_146001 // Mus musculus huntingtin interacting protein 1 (Hip1), mRNA. // refseq // 11 // --- /// NONMMUT054828 // Non-coding t…	uc008zyj.2 // ucsc_genes // 5 // Cross Hyb Matching Probes
1434599_a_at	254.95	P	45.62	P	5.5886	P	Mouse Genome 430 2.0 Array	Mus musculus	Consensus sequence	GenBank	Mm.104744.2	gb:BB758095 /DB_XREF=gi:16186323 /DB_XREF=BB758095 /CLONE=G270093D14 /FEA=EST /CNT=72 /TID=Mm.104744.2 /TIER=Stack /STK=28 /UG=Mm.104744 /LL=21873 /UG_GENE=Tjp2 /UG_TITLE=tight junction protein 2	BB758095	Mm.104744	Mm.104744 /// Mm.472626	December 2011 (Mouse Genome Sequencing Consortium and NCBI 38)	chr19:24094495-24095204 (-) // 81.86 // qB	tight junction protein 2	Tjp2	chr19 C1|19	full length	ENSMUSG00000024812	21873	Q9Z0U1	---	---	NP_001185914 /// NP_035727 /// XP_006526967 /// XP_006526968 /// XP_006526969 /// XP_006526970 /// XP_006526971 /// XP_006526972	NM_001198985 /// NM_011597 /// XM_006526904 /// XM_006526905 /// XM_006526906 /// XM_006526907 /// XM_006526908 /// XM_006526909	---	---	---	1341872	---	---	0010033 // response to organic substance // inferred from electronic annotation	0005634 // nucleus // inferred from electronic annotation /// 0005737 // cytoplasm // not recorded /// 0005886 // plasma membrane // inferred from direct assay /// 0005886 // plasma membrane // not recorded /// 0005921 // gap junction // not recorded /// 0005923 // tight junction // not recorded /// 0009986 // cell surface // not recorded /// 0016020 // membrane // inferred from electronic annota…	0005515 // protein binding // inferred from physical interaction /// 0008022 // protein C-terminus binding // not recorded	---	IPR001478 // PDZ domain // 3.1E-19 /// IPR001478 // PDZ domain // 1.1E-17 /// IPR001478 // PDZ domain // 1.4E-16 /// IPR008145 // Guanylate kinase/L-type calcium channel beta subunit // 8.0E-13 /// IPR011511 // Variant SH3 domain // 1.2E-10	---	---	This probe set was annotated using the Matching Probes based pipeline to a Entrez Gene identifier using 9 transcripts. // false // Matching Probes // A	"AF113005(11),ENSMUST00000099558(11),NM_001198985(11),NM_011597(11),uc008ham.2,uc012bjq.1,XM_006526904(11),XM_006526905(11),XM_006526906(11)"	"AF113005 // Mus musculus tight junction protein ZO-2 mRNA, complete cds. // gb // 11 // --- /// ENSMUST00000099558 // ensembl:known chromosome:GRCm38:19:24094523:24225026:-1 gene:ENSMUSG00000024812 gene_biotype:protein_coding transcript_biotype:protein_coding // ensembl // 11 // --- /// NM_001198985 // Mus musculus tight junction protein 2 (Tjp2), transcript variant 1, mRNA. // refseq // 11 // -…	BC034677 // gb // 1 // Cross Hyb Matching Probes /// BC039924 // gb // 1 // Cross Hyb Matching Probes
1434600_at	238.84	P	59.15	P	4.0379	P	Mouse Genome 430 2.0 Array	Mus musculus	Consensus sequence	GenBank	Mm.104744.2	gb:BB758095 /DB_XREF=gi:16186323 /DB_XREF=BB758095 /CLONE=G270093D14 /FEA=EST /CNT=72 /TID=Mm.104744.2 /TIER=Stack /STK=28 /UG=Mm.104744 /LL=21873 /UG_GENE=Tjp2 /UG_TITLE=tight junction protein 2	BB758095	Mm.104744	Mm.104744 /// Mm.472626	December 2011 (Mouse Genome Sequencing Consortium and NCBI 38)	chr19:24094495-24095204 (-) // 81.86 // qB	tight junction protein 2	Tjp2	chr19 C1|19	full length	ENSMUSG00000024812	21873	Q9Z0U1	---	---	NP_001185914 /// NP_035727 /// XP_006526967 /// XP_006526968 /// XP_006526969 /// XP_006526970 /// XP_006526971 /// XP_006526972	NM_001198985 /// NM_011597 /// XM_006526904 /// XM_006526905 /// XM_006526906 /// XM_006526907 /// XM_006526908 /// XM_006526909	---	---	---	---	---	---	0010033 // response to organic substance // inferred from electronic annotation	0005634 // nucleus // inferred from electronic annotation /// 0005737 // cytoplasm // not recorded /// 0005886 // plasma membrane // inferred from direct assay /// 0005886 // plasma membrane // not recorded /// 0005921 // gap junction // not recorded /// 0005923 // tight junction // not recorded /// 0009986 // cell surface // not recorded /// 0016020 // membrane // inferred from electronic annota…	0005515 // protein binding // inferred from physical interaction /// 0008022 // protein C-terminus binding // not recorded	---	IPR001478 // PDZ domain // 3.1E-19 /// IPR001478 // PDZ domain // 1.1E-17 /// IPR001478 // PDZ domain // 1.4E-16 /// IPR008145 // Guanylate kinase/L-type calcium channel beta subunit // 8.0E-13 /// IPR011511 // Variant SH3 domain // 1.2E-10	---	---	This probe set was annotated using the Matching Probes based pipeline to a Entrez Gene identifier using 8 transcripts. // false // Matching Probes // A	"ENSMUST00000099558(11),NM_001198985(11),NM_011597(11),uc008ham.2,uc012bjq.1,XM_006526904(11),XM_006526905(11),XM_006526906(11)"	"ENSMUST00000099558 // ensembl:known chromosome:GRCm38:19:24094523:24225026:-1 gene:ENSMUSG00000024812 gene_biotype:protein_coding transcript_biotype:protein_coding // ensembl // 11 // --- /// NM_001198985 // Mus musculus tight junction protein 2 (Tjp2), transcript variant 1, mRNA. // refseq // 11 // --- /// NM_011597 // Mus musculus tight junction protein 2 (Tjp2), transcript variant 2, mRNA. //…	AK219461 // gb_htc // 10 // Negative Strand Matching Probes
1434690_at	368.09	P	145.29	P	2.5335	P	Mouse Genome 430 2.0 Array	Mus musculus	Consensus sequence	GenBank	Mm.23322.1	gb:BM237177 /DB_XREF=gi:17872447 /DB_XREF=K0447B09-3 /CLONE=K0447B09 /FEA=EST /CNT=49 /TID=Mm.23322.1 /TIER=Stack /STK=27 /UG=Mm.23322 /LL=106531 /UG_GENE=AI181996 /UG_TITLE=expressed sequence AI181996	BM237177	Mm.23322	Mm.329194	December 2011 (Mouse Genome Sequencing Consortium and NCBI 38)	chr17:73240932-73243368 (+) // 97.53 // qE2	lysocardiolipin acyltransferase 1	Lclat1	chr17 E2|17	full length	ENSMUSG00000054469 /// OTTMUSG00000031573	225010	Q3UN02 /// B0V2Q7 /// B0V2Q8 /// B0V2Q9	EC:2.3.1.51	---	NP_001074540 /// NP_001171438 /// NP_001171439 /// XP_006524251	NM_001081071 /// NM_001177967 /// NM_001177968 /// XM_006524188	---	---	---	---	---	---	0006629 // lipid metabolic process // inferred from electronic annotation /// 0007275 // multicellular organismal development // inferred from electronic annotation /// 0008152 // metabolic process // inferred from electronic annotation /// 0008654 // phospholipid biosynthetic process // inferred from electronic annotation /// 0016024 // CDP-diacylglycerol biosynthetic process // inferred from el…	0005783 // endoplasmic reticulum // inferred from direct assay /// 0005789 // endoplasmic reticulum membrane // inferred from electronic annotation /// 0016020 // membrane // inferred from electronic annotation /// 0016021 // integral component of membrane // inferred from electronic annotation	"0003841 // 1-acylglycerol-3-phosphate O-acyltransferase activity // inferred from electronic annotation /// 0004147 // dihydrolipoamide branched chain acyltransferase activity // inferred from electronic annotation /// 0004772 // sterol O-acyltransferase activity // inferred from electronic annotation /// 0008080 // N-acetyltransferase activity // inferred from electronic annotation /// 0008374 …	---	IPR002123 // Phospholipid/glycerol acyltransferase // 6.4E-32	---	---	This probe set was annotated using the Matching Probes based pipeline to a Entrez Gene identifier using 8 transcripts. // false // Matching Probes // A	"ENSMUST00000067545(11),NM_001081071(11),NM_001177967(11),NM_001177968(11),uc008dnh.2,uc012awz.1,uc012axa.1,XM_006524188(11)"	"ENSMUST00000067545 // ensembl_havana_transcript:known chromosome:GRCm38:17:73107994:73243368:1 gene:ENSMUSG00000054469 gene_biotype:protein_coding transcript_biotype:protein_coding // ensembl // 11 // --- /// NM_001081071 // Mus musculus lysocardiolipin acyltransferase 1 (Lclat1), transcript variant 1, mRNA. // refseq // 11 // --- /// NM_001177967 // Mus musculus lysocardiolipin acyltransferase …	---
1435026_at	211.22	P	47.44	M	4.4524	P	Mouse Genome 430 2.0 Array	Mus musculus	Consensus sequence	GenBank	Mm.22664.1	gb:BM117672 /DB_XREF=gi:17080690 /DB_XREF=L0854F04-3 /CLONE=L0854F04 /FEA=EST /CNT=50 /TID=Mm.22664.1 /TIER=Stack /STK=21 /UG=Mm.22664 /LL=103071 /UG_GENE=AA407235 /UG_TITLE=expressed sequence AA407235	BM117672	Mm.22664	Mm.153429 /// Mm.397505	December 2011 (Mouse Genome Sequencing Consortium and NCBI 38)	chr10:60133646-60135197 (+) // 96.38 // qB4	"sparc/osteonectin, cwcv and kazal-like domains proteoglycan 2"	Spock2	chr10|10 B3	est /// full length	ENSMUSG00000058297 /// OTTMUSG00000029785	94214	Q80U51 /// Q9ER58 /// F6SLR4 /// Q6PAN0	---	---	NP_443720 /// XP_006514410	NM_052994 /// XM_006514347	---	---	---	1891351	---	---	0007165 // signal transduction // inferred from electronic annotation /// 0010811 // positive regulation of cell-substrate adhesion // inferred from direct assay /// 0019800 // peptide cross-linking via chondroitin 4-sulfate glycosaminoglycan // inferred from direct assay /// 0030198 // extracellular matrix organization // inferred from direct assay	0005576 // extracellular region // inferred from electronic annotation /// 0005578 // proteinaceous extracellular matrix // inferred from electronic annotation	0005509 // calcium ion binding // not recorded /// 0005509 // calcium ion binding // inferred from sequence or structural similarity /// 0005515 // protein binding // inferred from electronic annotation /// 0005539 // glycosaminoglycan binding // inferred from direct assay /// 0050840 // extracellular matrix binding // inferred from direct assay	---	"IPR000716 // Thyroglobulin type-1 // 6.8E-20 /// IPR002350 // Kazal domain // 1.7E-12 /// IPR002350 // Kazal domain // 2.2E-10 /// IPR019577 // SPARC/Testican, calcium-binding domain // 1.3E-33"	---	---	This probe set was annotated using the Matching Probes based pipeline to a Entrez Gene identifier using 3 transcripts. // false // Matching Probes // A	"AK122233(11),BC060210(11),ENSMUST00000121820(11)"	"AK122233 // Mus musculus mRNA for mKIAA0275 protein. // gb // 11 // --- /// BC060210 // Mus musculus sparc/osteonectin, cwcv and kazal-like domains proteoglycan 2, mRNA (cDNA clone MGC:64727 IMAGE:6838067), complete cds. // gb // 11 // --- /// ENSMUST00000121820 // ensembl_havana_transcript:known chromosome:GRCm38:10:60106219:60135198:1 gene:ENSMUSG00000058297 gene_biotype:protein_coding transcr…	---
1435493_at	143.66	P	32.43	P	4.4298	P	Mouse Genome 430 2.0 Array	Mus musculus	Consensus sequence	GenBank	Mm.203911.1	gb:AV297961 /DB_XREF=gi:16392994 /DB_XREF=AV297961 /CLONE=5730453H04 /FEA=EST /CNT=18 /TID=Mm.203911.1 /TIER=Stack /STK=16 /UG=Mm.203911 /LL=105072 /UG_GENE=AA407887 /UG_TITLE=expressed sequence AA407887	AV297961	Mm.203911	Mm.355327	December 2011 (Mouse Genome Sequencing Consortium and NCBI 38)	chr13:38197927-38198575 (+) // 97.89 // qA3.3	desmoplakin	Dsp	chr13 A3.3|13	full length	ENSMUSG00000054889 /// OTTMUSG00000032599	109620	E9Q557 /// E9PZW0 /// Q8BP77 /// Q8CB11 /// Q9CV95	---	---	NP_076331 /// XP_006516595	NM_023842 /// XM_006516532	---	---	---	---	---	---	0002934 // desmosome organization // inferred from mutant phenotype /// 0003223 // ventricular compact myocardium morphogenesis // inferred from mutant phenotype /// 0016337 // single organismal cell-cell adhesion // inferred from mutant phenotype /// 0018149 // peptide cross-linking // not recorded /// 0030216 // keratinocyte differentiation // not recorded /// 0034332 // adherens junction organ…	0001533 // cornified envelope // not recorded /// 0005634 // nucleus // not recorded /// 0005737 // cytoplasm // inferred from electronic annotation /// 0005739 // mitochondrion // inferred from direct assay /// 0005856 // cytoskeleton // inferred from electronic annotation /// 0005882 // intermediate filament // inferred from direct assay /// 0005886 // plasma membrane // not recorded /// 000591…	"0005080 // protein kinase C binding // not recorded /// 0005198 // structural molecule activity // not recorded /// 0005515 // protein binding // inferred from physical interaction /// 0030674 // protein binding, bridging // not recorded /// 0044822 // poly(A) RNA binding // not recorded /// 0050839 // cell adhesion molecule binding // inferred from electronic annotation /// 0097110 // scaffold …	---	IPR001101 // Plectin repeat // 6.4E-19 /// IPR001101 // Plectin repeat // 1.6E-19 /// IPR001101 // Plectin repeat // 3.5E-13 /// IPR001101 // Plectin repeat // 2.7E-21 /// IPR001101 // Plectin repeat // 5.2E-21 /// IPR001101 // Plectin repeat // 2.7E-14 /// IPR001101 // Plectin repeat // 9.6E-24 /// IPR001101 // Plectin repeat // 5.2E-17 /// IPR001101 // Plectin repeat // 8.2E-19 /// IPR001101 //…	---	---	This probe set was annotated using the Matching Probes based pipeline to a Entrez Gene identifier using 4 transcripts. // false // Matching Probes // A	"ENSMUST00000124830(11),ENSMUST00000127906(11),NM_023842(11),uc007qdk.2"	"ENSMUST00000124830 // ensembl_havana_transcript:novel chromosome:GRCm38:13:38151348:38198577:1 gene:ENSMUSG00000054889 gene_biotype:protein_coding transcript_biotype:protein_coding // ensembl // 11 // --- /// ENSMUST00000127906 // havana:novel chromosome:GRCm38:13:38151328:38198577:1 gene:ENSMUSG00000054889 gene_biotype:protein_coding transcript_biotype:protein_coding // ensembl // 11 // --- ///…	BC054853 // gb_htc // 6 // Cross Hyb Matching Probes
1435494_s_at	96.21	P	16.74	P	5.7473	P	Mouse Genome 430 2.0 Array	Mus musculus	Consensus sequence	GenBank	Mm.203911.1	gb:AV297961 /DB_XREF=gi:16392994 /DB_XREF=AV297961 /CLONE=5730453H04 /FEA=EST /CNT=18 /TID=Mm.203911.1 /TIER=Stack /STK=16 /UG=Mm.203911 /LL=105072 /UG_GENE=AA407887 /UG_TITLE=expressed sequence AA407887	AV297961	Mm.203911	Mm.355327	December 2011 (Mouse Genome Sequencing Consortium and NCBI 38)	chr13:38197927-38198575 (+) // 97.89 // qA3.3	desmoplakin	Dsp	chr13 A3.3|13	full length	ENSMUSG00000054889 /// OTTMUSG00000032599	109620	E9Q557 /// E9PZW0 /// Q8BP77 /// Q8CB11 /// Q9CV95	---	---	NP_076331 /// XP_006516595	NM_023842 /// XM_006516532	---	---	---	109611	---	---	0002934 // desmosome organization // inferred from mutant phenotype /// 0003223 // ventricular compact myocardium morphogenesis // inferred from mutant phenotype /// 0016337 // single organismal cell-cell adhesion // inferred from mutant phenotype /// 0018149 // peptide cross-linking // not recorded /// 0030216 // keratinocyte differentiation // not recorded /// 0034332 // adherens junction organ…	0001533 // cornified envelope // not recorded /// 0005634 // nucleus // not recorded /// 0005737 // cytoplasm // inferred from electronic annotation /// 0005739 // mitochondrion // inferred from direct assay /// 0005856 // cytoskeleton // inferred from electronic annotation /// 0005882 // intermediate filament // inferred from direct assay /// 0005886 // plasma membrane // not recorded /// 000591…	"0005080 // protein kinase C binding // not recorded /// 0005198 // structural molecule activity // not recorded /// 0005515 // protein binding // inferred from physical interaction /// 0030674 // protein binding, bridging // not recorded /// 0044822 // poly(A) RNA binding // not recorded /// 0050839 // cell adhesion molecule binding // inferred from electronic annotation /// 0097110 // scaffold …	---	IPR001101 // Plectin repeat // 6.4E-19 /// IPR001101 // Plectin repeat // 1.6E-19 /// IPR001101 // Plectin repeat // 3.5E-13 /// IPR001101 // Plectin repeat // 2.7E-21 /// IPR001101 // Plectin repeat // 5.2E-21 /// IPR001101 // Plectin repeat // 2.7E-14 /// IPR001101 // Plectin repeat // 9.6E-24 /// IPR001101 // Plectin repeat // 5.2E-17 /// IPR001101 // Plectin repeat // 8.2E-19 /// IPR001101 //…	---	---	This probe set was annotated using the Matching Probes based pipeline to a Entrez Gene identifier using 5 transcripts. // false // Matching Probes // A	"BC054853(11),ENSMUST00000124830(11),ENSMUST00000127906(11),NM_023842(11),uc007qdk.2"	"BC054853 // Mus musculus desmoplakin, mRNA (cDNA clone IMAGE:6529040), with apparent retained intron. // gb_htc // 11 // --- /// ENSMUST00000124830 // ensembl_havana_transcript:novel chromosome:GRCm38:13:38151348:38198577:1 gene:ENSMUSG00000054889 gene_biotype:protein_coding transcript_biotype:protein_coding // ensembl // 11 // --- /// ENSMUST00000127906 // havana:novel chromosome:GRCm38:13:3815…	---
1436336_at	231.25	P	113.8	P	2.0321	P	Mouse Genome 430 2.0 Array	Mus musculus	Consensus sequence	GenBank	Mm.20066.2	gb:AV075452 /DB_XREF=gi:16381020 /DB_XREF=AV075452 /CLONE=2210013M04 /FEA=EST /CNT=28 /TID=Mm.20066.2 /TIER=Stack /STK=9 /UG=Mm.20066 /LL=66529 /UG_GENE=2210013M04Rik /UG_TITLE=RIKEN cDNA 2210013M04 gene	AV075452	Mm.20066	Mm.268037	December 2011 (Mouse Genome Sequencing Consortium and NCBI 38)	chr2:32775789-32777594 (+) // 98.54 // qB	peptidyl-tRNA hydrolase 1 homolog (S. cerevisiae)	Ptrh1	chr2 B|2	full length	ENSMUSG00000053746 /// OTTMUSG00000012532	329384	Q8BW00 /// Q3V206	EC:3.1.1.29	---	NP_848710	NM_178595 /// XR_374104	---	---	---	1913779	---	---	0008152 // metabolic process // inferred from electronic annotation	0005739 // mitochondrion // inferred from direct assay	0004045 // aminoacyl-tRNA hydrolase activity // inferred from electronic annotation /// 0016787 // hydrolase activity // inferred from electronic annotation /// 0044822 // poly(A) RNA binding // not recorded	---	IPR001328 // Peptidyl-tRNA hydrolase // 1.6E-48	---	---	This probe set was annotated using the Matching Probes based pipeline to a Entrez Gene identifier using 5 transcripts. // false // Matching Probes // A	"BC098218(11),ENSMUST00000066352(11),ENSMUST00000138214(11),NM_178595(11),uc008jgx.1"	"BC098218 // Mus musculus peptidyl-tRNA hydrolase 1 homolog (S. cerevisiae), mRNA (cDNA clone MGC:106902 IMAGE:3466952), complete cds. // gb // 11 // --- /// ENSMUST00000066352 // ensembl_havana_transcript:known chromosome:GRCm38:2:32775786:32777597:1 gene:ENSMUSG00000053746 gene_biotype:protein_coding transcript_biotype:protein_coding // ensembl // 11 // --- /// ENSMUST00000138214 // havana:know…	uc008jgy.1 // ucsc_genes // 3 // Cross Hyb Matching Probes /// XR_374104 // refseq // 6 // Cross Hyb Matching Probes /// AK132137 // gb_htc // 3 // Cross Hyb Matching Probes
1436959_x_at	457.18	P	185.32	P	2.467	P	Mouse Genome 430 2.0 Array	Mus musculus	Consensus sequence	GenBank	Mm.42956.3	gb:BB311061 /DB_XREF=gi:9011766 /DB_XREF=BB311061 /CLONE=B230321H06 /FEA=EST /CNT=33 /TID=Mm.42956.3 /TIER=Stack /STK=33 /UG=Mm.42956 /LL=56876 /UG_GENE=Nelf /UG_TITLE=nasal embryonic LHRH factor	BB311061	Mm.42956	Mm.418413 /// Mm.42956 /// Mm.443955	December 2011 (Mouse Genome Sequencing Consortium and NCBI 38)	chr2:25062645-25062882 (+) // 68.04 // qA3	NMDA receptor synaptonuclear signaling and neuronal migration factor	Nsmf	chr2 A3|2	est /// full length	ENSMUSG00000006476 /// OTTMUSG00000011615	56876	Q99NF2 /// A2AJ90 /// A2AJ91 /// A2AJ92 /// A2AJ95 /// A2AJ96 /// F6TKU5 /// F6VTS9 /// Q3TNG2 /// Q3TY90	---	---	NP_001034475 /// NP_001034476 /// NP_001171125 /// NP_001171126 /// NP_064672 /// XP_006498263 /// XP_006498264 /// XP_006498265 /// XP_006498266 /// XP_006498267 /// XP_006498268	NM_001039386 /// NM_001039387 /// NM_001177654 /// NM_001177655 /// NM_020276 /// XM_006498200 /// XM_006498201 /// XM_006498202 /// XM_006498203 /// XM_006498204 /// XM_006498205	---	---	---	1861755	---	---	0035307 // positive regulation of protein dephosphorylation // not recorded /// 0043523 // regulation of neuron apoptotic process // not recorded /// 0048168 // regulation of neuronal synaptic plasticity // not recorded /// 0048814 // regulation of dendrite morphogenesis // not recorded /// 0071230 // cellular response to amino acid stimulus // not recorded /// 0071257 // cellular response to ele…	0005634 // nucleus // inferred from direct assay /// 0005634 // nucleus // not recorded /// 0005635 // nuclear envelope // not recorded /// 0005719 // nuclear euchromatin // not recorded /// 0005737 // cytoplasm // inferred from direct assay /// 0005737 // cytoplasm // not recorded /// 0005856 // cytoskeleton // inferred from electronic annotation /// 0005886 // plasma membrane // inferred from e…	0005515 // protein binding // inferred from electronic annotation /// 0048306 // calcium-dependent protein binding // not recorded	---	---	---	---	This probe set was annotated using the Matching Probes based pipeline to a Entrez Gene identifier using 21 transcripts. // false // Matching Probes // A	"AF266508(10),AK213474(10),BC006642(10),ENSMUST00000006646(10),ENSMUST00000074422(10),ENSMUST00000100334(10),ENSMUST00000102931(10),ENSMUST00000114386(10),ENSMUST00000114388(10),ENSMUST00000116574(10),ENSMUST00000134744(10),NM_001039386(10),NM_001039387(10),NM_001177654(10),NM_001177655(10),NM_020276(10),uc008iqb.1,uc008iqc.1,uc008iqd.1,uc008iqe.1,uc012brt.1"	"AF266508 // Mus musculus NELF protein mRNA, complete cds. // gb // 10 // --- /// AK213474 // Mus musculus cDNA, clone:Y2G0128H03, strand:minus, reference:ENSEMBL:Mouse-Transcript-ENST:ENSMUST00000057294, based on BLAT search. // gb_htc // 10 // --- /// BC006642 // Mus musculus nasal embryonic LHRH factor, mRNA (cDNA clone MGC:7230 IMAGE:3483536), complete cds. // gb // 10 // --- /// ENSMUST00000…	---
1437674_at	11.7	P	5.74	A	2.0383	P	Mouse Genome 430 2.0 Array	Mus musculus	Consensus sequence	GenBank	Mm.889.3	gb:BB087946 /DB_XREF=gi:15407712 /DB_XREF=BB087946 /CLONE=9430013G17 /FEA=EST /CNT=17 /TID=Mm.889.3 /TIER=Stack /STK=15 /UG=Mm.889 /LL=19353 /UG_GENE=Rac1 /UG_TITLE=RAS-related C3 botulinum substrate 1	BB087946	Mm.889	Mm.292510 /// Mm.443528 /// Mm.449151 /// Mm.469963	December 2011 (Mouse Genome Sequencing Consortium and NCBI 38)	chr5:143505483-143506095 (-) // 90.61 // qG2	RAS-related C3 botulinum substrate 1	Rac1	chr5 G2|5 82.22 cM	est /// full length	ENSMUSG00000001847 /// OTTMUSG00000020705	19353	Q3TLP8 /// Q8C4N8 /// P63001 /// B5DC71 /// K7Q7T7 /// Q8BPG5 /// Q9D859 /// Q91WC9	---	---	NP_033033 /// XP_006504730	NM_009007 /// XM_006504667	---	---	---	97845	---	---	"0001934 // positive regulation of protein phosphorylation // not recorded /// 0002093 // auditory receptor cell morphogenesis // inferred from mutant phenotype /// 0002551 // mast cell chemotaxis // not recorded /// 0003382 // epithelial cell morphogenesis // inferred from mutant phenotype /// 0006184 // GTP catabolic process // inferred from direct assay /// 0006184 // GTP catabolic process // …	0000139 // Golgi membrane // not recorded /// 0001891 // phagocytic cup // inferred from direct assay /// 0005622 // intracellular // inferred from electronic annotation /// 0005737 // cytoplasm // inferred from direct assay /// 0005737 // cytoplasm // not recorded /// 0005765 // lysosomal membrane // not recorded /// 0005802 // trans-Golgi network // not recorded /// 0005829 // cytosol // not re…	"0000166 // nucleotide binding // inferred from electronic annotation /// 0003924 // GTPase activity // inferred from direct assay /// 0003924 // GTPase activity // not recorded /// 0004620 // phospholipase activity // inferred from electronic annotation /// 0004806 // triglyceride lipase activity // inferred from electronic annotation /// 0005515 // protein binding // inferred from physical inte…	G13_Signaling_Pathway // GenMAPP /// Integrin-mediated_cell_adhesion_KEGG // GenMAPP	"IPR001806 // Small GTPase superfamily // 7.4E-59 /// IPR001806 // Small GTPase superfamily // 4.2E-30 /// IPR001806 // Small GTPase superfamily // 7.2E-26 /// IPR006689 // Small GTPase superfamily, ARF/SAR type // 5.5E-11 /// IPR013684 // Mitochondrial Rho-like // 6.6E-21 /// IPR013684 // Mitochondrial Rho-like // 5.5E-9 /// IPR013684 // Mitochondrial Rho-like // 3.1E-9"	---	---	This probe set was annotated using the Genome Target Overlap based pipeline to a Entrez Gene identifier using 7 transcripts. // false // Genome Target Overlap // B	"BC003828,BC051053,ENSMUST00000080537,ENSMUST00000100489,NM_009007,uc009akk.1,uc009akl.1"	"AK162735 // Mus musculus 16 days neonate thymus cDNA, RIKEN full-length enriched library, clone:A130003P20 product:RAS-related C3 botulinum substrate 1, full insert sequence. // gb_htc // --- // chr5:143503633-143506747(-) /// BC003828 // Mus musculus RAS-related C3 botulinum substrate 1, mRNA (cDNA clone MGC:6235 IMAGE:3593957), complete cds. // gb // --- // chr5:143505479-143527982(-) /// BC05…	---
1438045_at	541.68	P	122.49	P	4.4222	P	Mouse Genome 430 2.0 Array	Mus musculus	Consensus sequence	GenBank	Mm.13146.1	gb:AW556344 /DB_XREF=gi:7201773 /DB_XREF=L0267A06-3 /CLONE=L0267A06 /FEA=EST /CNT=55 /TID=Mm.13146.1 /TIER=Stack /STK=12 /UG=Mm.13146 /UG_TITLE=ESTs	AW556344	Mm.13146	Mm.401732 /// Mm.490373	December 2011 (Mouse Genome Sequencing Consortium and NCBI 38)	chr10:96042402-96045606 (+) // 98.82 // qC2	early endosome antigen 1	Eea1	chr10 C3|10	est /// full length	ENSMUSG00000036499	216238	Q8BL66 /// Q05CS7 /// Q3TQY5	---	---	NP_001001932 /// XP_006513585 /// XP_006513586 /// XP_006513587 /// XP_006513588	NM_001001932 /// XM_006513522 /// XM_006513523 /// XM_006513524 /// XM_006513525	---	---	---	---	---	---	0006897 // endocytosis // not recorded /// 0006906 // vesicle fusion // not recorded	0005737 // cytoplasm // inferred from electronic annotation /// 0005768 // endosome // inferred from direct assay /// 0005769 // early endosome // inferred from direct assay /// 0005769 // early endosome // not recorded /// 0005829 // cytosol // not recorded /// 0005886 // plasma membrane // inferred from electronic annotation /// 0005969 // serine-pyruvate aminotransferase complex // inferred fr…	0005515 // protein binding // inferred from physical interaction /// 0005545 // 1-phosphatidylinositol binding // not recorded /// 0030742 // GTP-dependent protein binding // not recorded /// 0042803 // protein homodimerization activity // not recorded /// 0046872 // metal ion binding // inferred from electronic annotation	---	IPR000306 // FYVE zinc finger // 2.9E-23	---	---	This probe set was annotated using the Matching Probes based pipeline to a Entrez Gene identifier using 3 transcripts. // false // Matching Probes // A	"ENSMUST00000053484(11),NM_001001932(11),uc007gwv.1"	"ENSMUST00000053484 // ensembl:known chromosome:GRCm38:10:95940663:96045518:1 gene:ENSMUSG00000036499 gene_biotype:protein_coding transcript_biotype:protein_coding // ensembl // 11 // --- /// NM_001001932 // Mus musculus early endosome antigen 1 (Eea1), mRNA. // refseq // 11 // --- /// NONMMUT007003 // Non-coding transcript identified by NONCODE: Exonic // noncode // 11 // --- /// uc007gwv.1 // -…	---
1438169_a_at	210.54	P	90.8	P	2.3187	P	Mouse Genome 430 2.0 Array	Mus musculus	Consensus sequence	GenBank	Mm.27789.3	"gb:BB009122 /DB_XREF=gi:8129479 /DB_XREF=BB009122 /CLONE=4732488B06 /FEA=EST /CNT=12 /TID=Mm.27789.3 /TIER=Stack /STK=12 /UG=Mm.27789 /UG_TITLE=Mus musculus GOBLIN mRNA for Golgi-associated band 4.1-like protein, complete cds"	BB009122	Mm.27789	Mm.27789 /// Mm.407275 /// Mm.409301	December 2011 (Mouse Genome Sequencing Consortium and NCBI 38)	chr6:97286867-97287166 (-) // 98.33 // qD3	FERM domain containing 4B	Frmd4b	chr6 D3|6	est /// full length	ENSMUSG00000030064 /// OTTMUSG00000023096	232288	Q920B0 /// D3Z6Q1 /// Q6PE61 /// Q6ZQ04 /// Q8C0E8 /// Q8K0I1	---	---	NP_660130 /// XP_006506065 /// XP_006506066 /// XP_006506067 /// XP_006506068 /// XP_006506069	NM_145148 /// XM_006506002 /// XM_006506003 /// XM_006506004 /// XM_006506005 /// XM_006506006	---	---	---	2141794	---	---	0090162 // establishment of epithelial cell polarity // inferred from genetic interaction	0001726 // ruffle // inferred from physical interaction /// 0005615 // extracellular space // not recorded /// 0005737 // cytoplasm // inferred from direct assay /// 0005856 // cytoskeleton // inferred from electronic annotation	0005515 // protein binding // inferred from physical interaction	---	"IPR018979 // FERM, N-terminal // 1.9E-19 /// IPR018980 // FERM, C-terminal PH-like domain // 6.6E-22 /// IPR019748 // FERM central domain // 3.4E-24 /// IPR021774 // Protein of unknown function DUF3338 // 1.9E-61"	---	---	This probe set was annotated using the Matching Probes based pipeline to a Entrez Gene identifier using 12 transcripts. // false // Matching Probes // A	"AB042027(11),BC052390(11),BC058262(11),ENSMUST00000113355(11),NM_145148(11),uc009dat.1,uc009dau.1,uc009dav.1,uc009daw.2,XM_006506002(11),XM_006506003(11),XM_006506005(11)"	"AB042027 // Mus musculus GOBLIN mRNA for Golgi-associated band 4.1-like protein, complete cds. // gb // 11 // --- /// BC052390 // Mus musculus FERM domain containing 4B, mRNA (cDNA clone MGC:63364 IMAGE:5718942), complete cds. // gb // 11 // --- /// BC058262 // Mus musculus FERM domain containing 4B, mRNA (cDNA clone MGC:65559 IMAGE:6487449), complete cds. // gb // 11 // --- /// ENSMUST000001133…	---
1439259_x_at	681.02	P	299.94	P	2.2705	P	Mouse Genome 430 2.0 Array	Mus musculus	Consensus sequence	GenBank	Mm.28771.3	gb:BB458178 /DB_XREF=gi:9353671 /DB_XREF=BB458178 /CLONE=D130055H07 /FEA=EST /CNT=9 /TID=Mm.28771.3 /TIER=Stack /STK=8 /UG=Mm.28771 /LL=105501 /UG_GENE=1110035H23Rik /UG_TITLE=RIKEN cDNA 1110035H23 gene	BB458178	Mm.28771	Mm.28771	December 2011 (Mouse Genome Sequencing Consortium and NCBI 38)	chr14:54268957-54269161 (+) // 53.37 // qC2	abhydrolase domain containing 4	Abhd4	chr14 C2|14	full length	ENSMUSG00000040997	105501	Q8VD66 /// Q3U7M5 /// Q8C0M2 /// Q99KW5	---	---	NP_001192110 /// NP_598837 /// XP_006518430	NM_001205181 /// NM_134076 /// XM_006518367 /// XR_383129	---	---	---	1915938	---	---	0006629 // lipid metabolic process // inferred from electronic annotation /// 0016042 // lipid catabolic process // inferred from electronic annotation	---	"0004620 // phospholipase activity // inferred from electronic annotation /// 0010296 // prenylcysteine methylesterase activity // inferred from electronic annotation /// 0016298 // lipase activity // inferred from electronic annotation /// 0016787 // hydrolase activity // inferred from electronic annotation /// 0018731 // 1-oxa-2-oxocycloheptane lactonase activity // inferred from electronic ann…	---	IPR000073 // Alpha/beta hydrolase fold-1 // 6.0E-23 /// IPR000073 // Alpha/beta hydrolase fold-1 // 3.9E-23	---	---	This probe set was annotated using the Matching Probes based pipeline to a Entrez Gene identifier using 8 transcripts. // false // Matching Probes // A	"BC017532(11),ENSMUST00000041197(11),ENSMUST00000180359(11),NM_001205181(11),NM_134076(11),uc007tvo.2,uc007tvq.2,XM_006518367(11)"	"BC017532 // Mus musculus abhydrolase domain containing 4, mRNA (cDNA clone MGC:28746 IMAGE:4482138), complete cds. // gb // 11 // --- /// ENSMUST00000041197 // ensembl:known chromosome:GRCm38:14:54259232:54269169:1 gene:ENSMUSG00000040997 gene_biotype:protein_coding transcript_biotype:protein_coding // ensembl // 11 // --- /// ENSMUST00000180359 // ensembl:known chromosome:GRCm38:14:54254129:542…	---
1448183_a_at	294.71	P	140.34	P	2.1	P	Mouse Genome 430 2.0 Array	Mus musculus	Consensus sequence	GenBank	Mm.3879.1	"gb:BB269715 /DB_XREF=gi:8966185 /DB_XREF=BB269715 /CLONE=A830043C23 /FEA=FLmRNA /CNT=281 /TID=Mm.3879.1 /TIER=Stack /STK=8 /UG=Mm.3879 /LL=15251 /UG_GENE=Hif1a /UG_TITLE=hypoxia inducible factor 1, alpha subunit /FL=gb:BC026139.1 gb:NM_010431.1 gb:AF003695.1"	BB269715	Mm.3879	Mm.3879 /// Mm.397466	December 2011 (Mouse Genome Sequencing Consortium and NCBI 38)	chr12:73907945-73947591 (+) // 96.76 // qC3	"hypoxia inducible factor 1, alpha subunit"	Hif1a	chr12 C3|12 31.99 cM	full length	ENSMUSG00000021109 /// OTTMUSG00000019740	15251	Q61221 /// Q3UCW2 /// Q3UU00	---	---	NP_034561 /// XP_006515540 /// XP_006515541	NM_010431 /// XM_006515477 /// XM_006515478	---	---	---	106918	---	---	"0001525 // angiogenesis // inferred from mutant phenotype /// 0001568 // blood vessel development // inferred from mutant phenotype /// 0001666 // response to hypoxia // inferred from direct assay /// 0001666 // response to hypoxia // inferred from genetic interaction /// 0001666 // response to hypoxia // inferred from mutant phenotype /// 0001666 // response to hypoxia // not recorded /// 00017…	0005634 // nucleus // inferred from direct assay /// 0005634 // nucleus // not recorded /// 0005667 // transcription factor complex // not recorded /// 0005730 // nucleolus // not recorded /// 0005737 // cytoplasm // not recorded /// 0005829 // cytosol // inferred from sequence or structural similarity /// 0031514 // motile cilium // inferred from direct assay	0000989 // transcription factor binding transcription factor activity // not recorded /// 0001076 // RNA polymerase II transcription factor binding transcription factor activity // inferred from physical interaction /// 0001077 // RNA polymerase II core promoter proximal region sequence-specific DNA binding transcription factor activity involved in positive regulation of transcription // inferred…	---	"IPR013655 // PAS fold-3 // 3.6E-23 /// IPR013655 // PAS fold-3 // 3.8E-23 /// IPR013767 // PAS fold // 2.5E-9 /// IPR013767 // PAS fold // 9.8E-11 /// IPR013767 // PAS fold // 2.7E-9 /// IPR013767 // PAS fold // 1.0E-10 /// IPR014887 // HIF-1 alpha, transactivation domain, C-terminal // 5.1E-26 /// IPR014887 // HIF-1 alpha, transactivation domain, C-terminal // 5.3E-26 /// IPR021537 // Hypoxia-i…	---	---	This probe set was annotated using the Matching Probes based pipeline to a Entrez Gene identifier using 9 transcripts. // false // Matching Probes // A	"AF003695(11),BC026139(11),ENSMUST00000021530(11),ENSMUST00000110461(11),NM_010431(11),uc007nwo.2,uc007nwq.2,uc007nwr.2,X95580(11)"	"AF003695 // Mus musculus hypoxia-inducible factor 1 alpha (Hif1a) mRNA, complete cds. // gb // 11 // --- /// BC026139 // Mus musculus hypoxia inducible factor 1, alpha subunit, mRNA (cDNA clone MGC:13907 IMAGE:4019056), complete cds. // gb // 11 // --- /// ENSMUST00000021530 // ensembl_havana_transcript:known chromosome:GRCm38:12:73907904:73947530:1 gene:ENSMUSG00000021109 gene_biotype:protein_c…	OTTMUST00000047245 // vega // 6 // Cross Hyb Matching Probes /// ENSMUST00000157041 // ensembl // 6 // Cross Hyb Matching Probes
1448759_at	553.8	P	254.78	P	2.1736	P	Mouse Genome 430 2.0 Array	Mus musculus	Consensus sequence	GenBank	Mm.931.1	"gb:NM_008368.3 /DB_XREF=gi:14195581 /GEN=Il2rb /FEA=FLmRNA /CNT=55 /TID=Mm.931.1 /TIER=FL+Stack /STK=42 /UG=Mm.931 /LL=16185 /DEF=Mus musculus interleukin 2 receptor, beta chain (Il2rb), mRNA. /PROD=interleukin 2 receptor, beta chain /FL=gb:M28052.1 gb:NM_008368.3 gb:BC026869.1"	M28052	Mm.931	Mm.35287	December 2011 (Mouse Genome Sequencing Consortium and NCBI 38)	chr15:78480460-78495066 (-) // 99.5 // qE1	"interleukin 2 receptor, beta chain"	Il2rb	chr15 E|15 37.52 cM	full length	ENSMUSG00000068227	16185	P16297 /// Q3TEQ2 /// Q4KKX7 /// Q8CBU1 /// Q8R308	---	---	NP_032394 /// XP_006520540 /// XP_006520541 /// XP_006520542 /// XP_006520543 /// XP_006520544	NM_008368 /// XM_006520477 /// XM_006520478 /// XM_006520479 /// XM_006520480 /// XM_006520481	---	---	---	---	---	---	0019221 // cytokine-mediated signaling pathway // not recorded /// 0030101 // natural killer cell activation // not recorded /// 0038110 // interleukin-2-mediated signaling pathway // not recorded /// 0043066 // negative regulation of apoptotic process // not recorded	0009897 // external side of plasma membrane // inferred from direct assay /// 0009986 // cell surface // not recorded /// 0016020 // membrane // inferred from electronic annotation /// 0016021 // integral component of membrane // inferred from electronic annotation	0004896 // cytokine receptor activity // inferred from electronic annotation /// 0004911 // interleukin-2 receptor activity // not recorded /// 0005515 // protein binding // inferred from electronic annotation /// 0019976 // interleukin-2 binding // inferred from physical interaction /// 0019976 // interleukin-2 binding // not recorded	Inflammatory_Response_Pathway // GenMAPP	---	---	---	This probe set was annotated using the Matching Probes based pipeline to a Entrez Gene identifier using 3 transcripts. // false // Matching Probes // A	"ENSMUST00000089398(11),NM_008368(11),uc007wpk.2"	"ENSMUST00000089398 // ensembl:known chromosome:GRCm38:15:78480553:78495066:-1 gene:ENSMUSG00000068227 gene_biotype:protein_coding transcript_biotype:protein_coding // ensembl // 11 // --- /// NM_008368 // Mus musculus interleukin 2 receptor, beta chain (Il2rb), mRNA. // refseq // 11 // --- /// uc007wpk.2 // --- // ucsc_genes // 11 // ---"	BC026869 // gb // 8 // Cross Hyb Matching Probes
1448788_at	672.41	P	228.35	P	2.9446	P	Mouse Genome 430 2.0 Array	Mus musculus	Consensus sequence	GenBank	Mm.8649.1	"gb:AF004023.1 /DB_XREF=gi:2735711 /FEA=FLmRNA /CNT=70 /TID=Mm.8649.1 /TIER=FL+Stack /STK=40 /UG=Mm.8649 /LL=17470 /UG_GENE=Mox2 /DEF=Mus musculus cell surface molecule OX-2 mRNA, complete cds. /PROD=cell surface molecule OX-2 /FL=gb:NM_010818.1 gb:AF004023.1"	AF004023	Mm.8649	Mm.245851 /// Mm.415782	December 2011 (Mouse Genome Sequencing Consortium and NCBI 38)	chr16:45382126-45409006 (-) // 94.17 // qB5	CD200 antigen	Cd200	chr16 A1|16 29.53 cM	est /// full length	ENSMUSG00000022661 /// OTTMUSG00000035902	17470	O54901 /// E9PZI9 /// E9QMY1 /// Q05D16 /// Q80VX2	---	---	NP_034948	NM_010818 /// XR_384531	---	---	---	1196990	---	---	---	0005886 // plasma membrane // inferred from electronic annotation /// 0016020 // membrane // inferred from electronic annotation /// 0016021 // integral component of membrane // inferred from electronic annotation	0005515 // protein binding // inferred from physical interaction	---	"IPR013106 // Immunoglobulin V-set domain // 1.9E-11 /// IPR013106 // Immunoglobulin V-set domain // 1.7E-11 /// IPR013151 // Immunoglobulin // 5.5E-19 /// IPR013151 // Immunoglobulin // 4.6E-10 /// IPR013151 // Immunoglobulin // 5.2E-19 /// IPR013151 // Immunoglobulin // 4.3E-10 /// IPR013162 // CD80-like, immunoglobulin C2-set // 4.8E-11 /// IPR013162 // CD80-like, immunoglobulin C2-set // 4.5E…	---	---	This probe set was annotated using the Matching Probes based pipeline to a Entrez Gene identifier using 8 transcripts. // false // Matching Probes // A	"AF029216(9),AK148308(10),BC051984(10),BC054759(11),ENSMUST00000023341(10),ENSMUST00000163230(11),NM_010818(11),uc007zim.1"	"AF029216 // Mus musculus MRC OX-2 antigen homolog mRNA, 3' UTR. // gb // 9 // --- /// AK148308 // Mus musculus B16 F10Y cells cDNA, RIKEN full-length enriched library, clone:G370085J18 product:antigen identified by monoclonal antibody MRC OX-2, full insert sequence. // gb_htc // 10 // --- /// BC051984 // Mus musculus CD200 antigen, mRNA (cDNA clone MGC:62285 IMAGE:5707683), complete cds. // gb /…	AF004023 // gb // 6 // Cross Hyb Matching Probes
1448943_at	851.86	P	259.36	P	3.2845	P	Mouse Genome 430 2.0 Array	Mus musculus	Consensus sequence	GenBank	Mm.27448.1	"gb:AK002673.1 /DB_XREF=gi:12832830 /FEA=FLmRNA /CNT=224 /TID=Mm.27448.1 /TIER=Stack /STK=21 /UG=Mm.27448 /LL=18186 /UG_GENE=Nrp /UG_TITLE=neuropilin /DEF=Mus musculus adult male kidney cDNA, RIKEN full-length enriched library, clone:0610025N19:neuropilin, full insert sequence. /FL=gb:D50086.1 gb:NM_008737.1"	AK011144	Mm.27448	Mm.271745 /// Mm.423531 /// Mm.472123	December 2011 (Mouse Genome Sequencing Consortium and NCBI 38)	chr8:128359031-128505471 (+) // 96.14 // qE2	neuropilin 1	Nrp1	chr8 E|8 75.78 cM	est /// full length	ENSMUSG00000025810	18186	P97333 /// Q3UFP7 /// Q3UQY7 /// Q80X28 /// Q7TQ64	---	---	NP_032763 /// XP_006530829 /// XP_006530830 /// XP_006530831	NM_008737 /// XM_006530766 /// XM_006530767 /// XM_006530768	---	---	---	---	---	---	0001525 // angiogenesis // inferred from mutant phenotype /// 0001569 // patterning of blood vessels // inferred from mutant phenotype /// 0001764 // neuron migration // inferred from mutant phenotype /// 0002040 // sprouting angiogenesis // inferred from mutant phenotype /// 0002042 // cell migration involved in sprouting angiogenesis // inferred from mutant phenotype /// 0007155 // cell adhesio…	0005769 // early endosome // inferred from direct assay /// 0005829 // cytosol // not recorded /// 0005883 // neurofilament // inferred from direct assay /// 0005886 // plasma membrane // not recorded /// 0009986 // cell surface // not recorded /// 0016020 // membrane // inferred from electronic annotation /// 0016021 // integral component of membrane // inferred from electronic annotation /// 00…	0005021 // vascular endothelial growth factor-activated receptor activity // inferred from mutant phenotype /// 0005021 // vascular endothelial growth factor-activated receptor activity // not recorded /// 0005515 // protein binding // inferred from physical interaction /// 0008201 // heparin binding // inferred from electronic annotation /// 0017154 // semaphorin receptor activity // inferred fr…	---	"IPR000421 // Coagulation factor 5/8 C-terminal type domain // 5.2E-30 /// IPR000421 // Coagulation factor 5/8 C-terminal type domain // 5.9E-30 /// IPR000859 // CUB domain // 1.9E-32 /// IPR000859 // CUB domain // 7.4E-36 /// IPR000998 // MAM domain // 3.1E-45 /// IPR022579 // Neuropilin-1, C-terminal // 8.7E-32"	---	---	This probe set was annotated using the Matching Probes based pipeline to a Entrez Gene identifier using 3 transcripts. // false // Matching Probes // A	"ENSMUST00000026917(11),NM_008737(11),uc009nzt.2"	"ENSMUST00000026917 // ensembl:known chromosome:GRCm38:8:128359073:128505462:1 gene:ENSMUSG00000025810 gene_biotype:protein_coding transcript_biotype:protein_coding // ensembl // 11 // --- /// NM_008737 // Mus musculus neuropilin 1 (Nrp1), mRNA. // refseq // 11 // --- /// NONMMUT067824 // Non-coding transcript identified by NONCODE: Exonic // noncode // 11 // --- /// uc009nzt.2 // --- // ucsc_gen…	---
1448944_at	380.51	P	123.26	P	3.0871	P	Mouse Genome 430 2.0 Array	Mus musculus	Consensus sequence	GenBank	Mm.27448.1	"gb:AK011144.1 /DB_XREF=gi:12847078 /FEA=FLmRNA /CNT=224 /TID=Mm.27448.1 /TIER=Stack /STK=20 /UG=Mm.27448 /LL=18186 /UG_GENE=Nrp /UG_TITLE=neuropilin /DEF=Mus musculus 10 days embryo whole body cDNA, RIKEN full-length enriched library, clone:2600002F02:neuropilin, full insert sequence. /FL=gb:D50086.1 gb:NM_008737.1"	AK011144	Mm.27448	Mm.271745 /// Mm.423531 /// Mm.472123	December 2011 (Mouse Genome Sequencing Consortium and NCBI 38)	chr8:128359031-128505471 (+) // 96.14 // qE2	neuropilin 1	Nrp1	chr8 E|8 75.78 cM	est /// full length	ENSMUSG00000025810	18186	P97333 /// Q3UFP7 /// Q3UQY7 /// Q80X28 /// Q7TQ64	---	---	NP_032763 /// XP_006530829 /// XP_006530830 /// XP_006530831	NM_008737 /// XM_006530766 /// XM_006530767 /// XM_006530768	---	---	---	---	---	---	0001525 // angiogenesis // inferred from mutant phenotype /// 0001569 // patterning of blood vessels // inferred from mutant phenotype /// 0001764 // neuron migration // inferred from mutant phenotype /// 0002040 // sprouting angiogenesis // inferred from mutant phenotype /// 0002042 // cell migration involved in sprouting angiogenesis // inferred from mutant phenotype /// 0007155 // cell adhesio…	0005769 // early endosome // inferred from direct assay /// 0005829 // cytosol // not recorded /// 0005883 // neurofilament // inferred from direct assay /// 0005886 // plasma membrane // not recorded /// 0009986 // cell surface // not recorded /// 0016020 // membrane // inferred from electronic annotation /// 0016021 // integral component of membrane // inferred from electronic annotation /// 00…	0005021 // vascular endothelial growth factor-activated receptor activity // inferred from mutant phenotype /// 0005021 // vascular endothelial growth factor-activated receptor activity // not recorded /// 0005515 // protein binding // inferred from physical interaction /// 0008201 // heparin binding // inferred from electronic annotation /// 0017154 // semaphorin receptor activity // inferred fr…	---	"IPR000421 // Coagulation factor 5/8 C-terminal type domain // 5.2E-30 /// IPR000421 // Coagulation factor 5/8 C-terminal type domain // 5.9E-30 /// IPR000859 // CUB domain // 1.9E-32 /// IPR000859 // CUB domain // 7.4E-36 /// IPR000998 // MAM domain // 3.1E-45 /// IPR022579 // Neuropilin-1, C-terminal // 8.7E-32"	---	---	This probe set was annotated using the Matching Probes based pipeline to a Entrez Gene identifier using 3 transcripts. // false // Matching Probes // A	"ENSMUST00000026917(11),NM_008737(11),uc009nzt.2"	"ENSMUST00000026917 // ensembl:known chromosome:GRCm38:8:128359073:128505462:1 gene:ENSMUSG00000025810 gene_biotype:protein_coding transcript_biotype:protein_coding // ensembl // 11 // --- /// NM_008737 // Mus musculus neuropilin 1 (Nrp1), mRNA. // refseq // 11 // --- /// uc009nzt.2 // --- // ucsc_genes // 11 // ---"	NONMMUT067824 // noncode // 6 // Cross Hyb Matching Probes
[truncated: 382 more rows]
